# Supplementary material for: Shaping caustics into propagation-invariant light
Source: Nat Commun. 2020 Jul 17;11:3597. doi: 10.1038/s41467-020-17439-3 (PMC7367875; doi:10.1038/s41467-020-17439-3)
Supplement: Supplementary file 6 — Source Data [file 41467_2020_17439_MOESM6_ESM.xlsx]

## Sheet: Tabelle1
Supplementary Figures 2, 3, 6													Supplementary Figure 7
	Fig. 2 & 3	Fig. 3		Fig. 6										a1			a2			a3			a4			a5			b
z	astroid	deltoid	cardioid	BP deltoid	BP astroid	BP hypocycloid 5	BP cardioid	BP nephroid	BP parabola	BP cusp	BP LIGHT		phase, x axis	y	y error bars	ratio	y	y error bars	ratio	y	y error bars	ratio	y	y error bars	ratio	y	y error bars	ratio	exposure time [ms]	dphi [rad]
-20	0.259567	0.0807635	0.0756641	0.187665	0.153822	0.0595191	0.0671062	0.067825	0.36382	0.36161	0.109646		0.0245437	0.177548	1.32028	7.23396	0.0216171	0.0610346	1.13538	0.0254222	0.115181	0.965443	0.0384845	0.0662887	0.637756	0.0232006	0.0576856	1.05789	0.1	0.1848
-19.899	0.124902	0.0434739	0.129763	0.219415	0.219639	0.126887	0.11861	0.163834	0.371826	0.36967	0.198307		0.0490874	0.13058	1.04462	2.66014	0.0497612	0.0590111	0.986459	0.0612236	0.103136	0.801772	0.0600054	0.052577	0.818049	0.048869	0.0526859	1.00447	0.5	0.08886
-19.798	0.215605	0.0898433	0.107889	0.245661	0.130816	0.0716985	0.0807468	0.104057	0.449753	0.371132	0.195352		0.0736311	0.236076	1.48022	3.2062	0.0878244	0.0968946	0.83839	0.0792956	0.0815414	0.928565	0.0777456	0.0612619	0.947077	0.0573283	0.0641655	1.28437	1	0.0309
-19.697	0.119667	0.0626378	0.103882	0.23024	0.18349	0.079989	0.141813	0.169794	0.398545	0.377033	0.226		0.0981748	5.84848	2.2241	59.5721	0.105745	0.130237	0.928408	0.0992348	0.0923785	0.989318	0.111223	0.0762919	0.882685	0.102612	0.0692552	0.956754	5	0.03767
-19.596	0.234124	0.0468803	0.135473	0.259117	0.209383	0.136017	0.101848	0.228175	0.439299	0.375102	0.213314		0.122718	5.92337	2.61815	48.268	0.123694	0.0793414	0.992117	0.115959	0.0915773	1.05829	0.124568	0.0710884	0.985149	0.110062	0.0712537	1.11499	9	0.02392
-19.4949	0.273694	0.123422	0.158283	0.20943	0.206571	0.0834225	0.113212	0.190453	0.359592	0.372744	0.213314		0.147262	0.158686	1.08772	0.928011	0.141762	0.0680869	1.0388	0.154984	0.0955536	0.950176	0.150075	0.0712184	0.981259	0.146415	0.0712628	1.00579
-19.3939	0.171684	0.0656435	0.110866	0.176026	0.200389	0.0807025	0.111395	0.169892	0.352871	0.363923	0.237448		0.171806	0.0656494	1.81225	0.382114	0.172542	0.0804567	0.995735	0.173413	0.0843456	0.99073	0.169686	0.0596499	1.01249	0.15813	0.0658481	1.08648
-19.2929	0.272808	0.0621069	0.166631	0.217814	0.247854	0.0713604	0.097227	0.210615	0.461587	0.371842	0.237969		0.19635	0.203302	1.63877	0.965802	0.206222	0.0795046	0.952129	0.19197	0.105642	1.02281	0.199265	0.0636261	0.985369	0.191371	0.061294	1.02601
-19.1919	0.264374	0.0858617	0.0625154	0.176174	0.233859	0.0844716	0.130657	0.189134	0.436314	0.371772	0.2197		0.220893	5.93467	1.6127	26.8667	0.220664	0.0717977	1.00104	0.221327	0.0898927	0.998038	0.228287	0.078511	0.967611	0.214364	0.0626492	1.03046
-19.0909	0.188893	0.126674	0.1422	0.219718	0.220056	0.0926862	0.105603	0.194687	0.377797	0.379247	0.205528		0.245437	6.02515	2.36602	24.5487	0.24912	0.110963	0.985215	0.245231	0.104971	1.00084	0.247517	0.0738476	0.991596	0.242276	0.0636407	1.01305
-18.9899	0.21397	0.153454	0.149053	0.253565	0.21579	0.112713	0.145356	0.153109	0.35149	0.385889	0.223651		0.269981	5.00457	2.67554	18.5368	0.27763	0.103018	0.972447	0.268183	0.105248	1.0067	0.277672	0.0697516	0.972301	0.269075	0.0691336	1.00336
-18.8889	0.293521	0.167736	0.184845	0.273878	0.216855	0.091084	0.155838	0.198029	0.434201	0.388571	0.25053		0.294524	5.92947	1.32649	20.1324	2.60381	0.141454	8.84072	0.298081	0.125886	0.988068	0.29323	0.0764577	1.00442	0.292727	0.069572	1.00614
-18.7879	0.23299	0.0813993	0.0908481	0.196024	0.201496	0.0658849	0.171602	0.156966	0.38126	0.395758	0.188938		0.319068	6.28033	2.09671	19.6834	0.320948	0.0800088	0.994144	0.322656	0.0998155	0.988881	0.329938	0.0914563	0.967054	0.323586	0.0722141	0.986039
-18.6869	0.277314	0.109845	0.181227	0.211638	0.192449	0.106643	0.138261	0.187285	0.41946	0.394833	0.235954		0.343612	5.94123	2.23787	17.2905	0.34921	0.0919053	0.983969	0.343112	0.100831	1.00146	0.339703	0.0660591	1.01151	0.351894	0.0731663	0.976462
-18.5859	0.202725	0.0636928	0.124178	0.278687	0.247212	0.135719	0.179176	0.116166	0.388768	0.400123	0.203511		0.368155	0.335211	0.728836	1.09828	3.01536	0.0715285	8.19046	0.361116	0.0878348	1.01949	0.304175	0.503962	1.21034	0.366713	0.0728572	1.00393
-18.4848	0.311244	0.148631	0.152022	0.197978	0.246391	0.12459	0.163459	0.186905	0.388619	0.398386	0.245174		0.392699	0.360152	0.670736	1.09037	0.384064	0.0710726	1.02248	0.404043	0.115894	0.971925	0.384622	0.0619755	1.021	0.389074	0.0655056	1.00932
-18.3838	0.319578	0.143353	0.162913	0.237218	0.182612	0.108856	0.121768	0.140031	0.391965	0.407826	0.219839		0.417243	5.83503	1.40899	13.9847	0.430037	0.100936	0.970249	0.424112	0.0851786	0.983803	0.410007	0.0678741	1.01765	0.415755	0.0737934	1.00358
-18.2828	0.190564	0.115217	0.194626	0.210038	0.178767	0.128999	0.112958	0.191834	0.38866	0.414058	0.254094		0.441786	6.24423	1.80097	14.134	0.44729	0.0890494	0.987695	0.446461	0.106054	0.98953	0.449572	0.0801901	0.982682	0.445007	0.0702051	0.992762
-18.1818	0.310259	0.122892	0.0949965	0.282098	0.238816	0.126856	0.20725	0.161663	0.360239	0.413417	0.253151		0.46633	5.96426	1.32671	12.7898	0.478426	0.0868383	0.974718	0.461754	0.153102	1.00991	0.472547	0.0740199	0.986843	0.473328	0.0843538	0.985216
-18.0808	0.340053	0.14623	0.173994	0.212314	0.229659	0.145124	0.189828	0.123922	0.380277	0.410631	0.223969		0.490874	5.82911	1.74424	11.875	0.485126	0.0976315	1.01185	0.498945	0.0984192	0.983823	0.494253	0.0776528	0.993164	0.497365	0.0775303	0.986948
-17.9798	0.315436	0.110914	0.2115	0.186585	0.219407	0.118952	0.206547	0.205456	0.376967	0.405161	0.231528		0.515418	0.403271	1.24126	1.27809	6.13431	0.0760342	11.9016	0.513831	0.215052	1.00309	0.516738	0.0772971	0.997445	0.513495	0.066128	1.00374
-17.8788	0.210702	0.140791	0.194512	0.221864	0.227938	0.143175	0.176684	0.143859	0.361525	0.411882	0.245531		0.539961	5.81451	1.16771	10.7684	0.463134	0.09463	1.16589	0.549917	0.120684	0.981897	0.543329	0.0693059	0.993802	0.541165	0.0694889	0.997776
-17.7778	0.362012	0.162846	0.213059	0.219693	0.156761	0.164815	0.240824	0.207935	0.356272	0.420617	0.262541		0.564505	4.53173	1.73939	8.02779	0.563942	0.0727123	1.001	0.564353	0.107206	1.00027	0.559891	0.0646396	1.00824	0.561784	0.0610957	1.00484
-17.6768	0.298834	0.180152	0.150391	0.273301	0.184095	0.156588	0.190303	0.175385	0.384812	0.421063	0.261194		0.589049	6.08208	2.17352	10.3253	0.596933	0.0886564	0.986792	0.59586	0.12388	0.98857	0.58145	0.252529	1.01307	0.58797	0.0622609	1.00183
-17.5758	0.352311	0.146184	0.217871	0.260213	0.211648	0.159756	0.23033	0.198203	0.396676	0.400989	0.247069		0.613592	0.391721	0.839274	0.638407	0.615793	0.0848743	0.996427	0.59439	0.301798	1.03231	0.61193	0.0896387	1.00272	0.616205	0.0631881	0.99576
-17.4747	0.347479	0.175061	0.233749	0.251121	0.245285	0.131367	0.189137	0.183881	0.400292	0.407276	0.240339		0.638136	0.584282	0.537413	1.09217	0.621818	0.0896896	1.02624	0.639524	0.108172	0.99783	0.645357	0.0787978	0.988811	0.649963	0.0776108	0.981803
-17.3737	0.345667	0.178766	0.243046	0.273763	0.165125	0.140282	0.205344	0.218101	0.403631	0.414159	0.269168		0.66268	4.32529	2.21455	6.52697	0.666699	0.0808248	0.993971	0.665361	0.161921	0.99597	0.676114	0.0747213	0.98013	0.657317	0.0651269	1.00816
-17.2727	0.33337	0.112476	0.161523	0.254779	0.181842	0.154411	0.183773	0.21302	0.39296	0.401589	0.248853		0.687223	4.76398	2.51661	6.93221	0.71448	0.227148	1.03966	0.697484	0.128055	0.985289	0.699646	0.0808944	0.982244	0.686282	0.0696941	1.00137
-17.1717	0.323845	0.151472	0.240549	0.275973	0.246525	0.165528	0.230112	0.194994	0.40983	0.408234	0.237971		0.711767	3.63562	1.86537	5.10787	0.709505	0.0843691	1.00319	0.714187	0.1229	0.996612	0.728078	0.0802173	0.977598	0.71395	0.0734402	0.996943
-17.0707	0.358226	0.207329	0.263989	0.25168	0.238657	0.138703	0.173473	0.212366	0.408539	0.408184	0.270261		0.736311	0.642557	0.929148	1.14591	0.75487	0.228468	1.02521	0.738014	0.117506	0.997692	0.752498	0.0751744	0.978488	0.739431	0.0695791	0.995781
-16.9697	0.342755	0.234295	0.259601	0.251499	0.250366	0.150334	0.225025	0.210672	0.411201	0.418489	0.26757		0.760854	0.501274	1.44566	0.658831	1.34712	1.62983	1.77054	0.756767	0.100788	1.0054	0.767793	0.0692467	0.990963	0.74657	0.0636561	1.01913
-16.8687	0.334208	0.228146	0.284545	0.252959	0.24027	0.160223	0.243625	0.217559	0.41217	0.411096	0.276326		0.785398	0.514364	1.29687	0.654908	0.786174	0.0774985	0.999014	0.805066	0.139578	0.975569	0.799377	0.0774039	0.982513	0.786659	0.0630588	0.998397
-16.7677	0.355279	0.235378	0.255502	0.283405	0.266017	0.205663	0.200813	0.185783	0.415696	0.420935	0.274727		0.809942	0.508971	1.57493	0.628404	1.13539	0.0714607	1.40181	0.812911	0.107179	0.996348	0.810957	0.0861917	0.998748	0.811107	0.0761219	0.998563
-16.6667	0.346926	0.242444	0.297178	0.284782	0.263573	0.20517	0.204589	0.202299	0.412166	0.410809	0.24177		0.834486	0.645	0.916993	1.29378	0.85606	0.0963046	0.974798	0.831523	0.121638	1.00356	0.84009	0.0722625	0.993329	0.842068	0.0756543	0.990996
-16.5657	0.390538	0.172884	0.290269	0.284892	0.314343	0.198314	0.256642	0.213599	0.409115	0.43325	0.276538		0.859029	0.0907845	1.97693	0.105683	4.80604	2.97543	5.59474	0.512006	0.11766	0.596028	0.874665	0.0828158	0.982124	0.862728	0.0804276	0.995713
-16.4646	0.406382	0.181564	0.285907	0.280859	0.330742	0.258662	0.224172	0.189039	0.416034	0.455823	0.262046		0.883573	0.713084	1.15034	1.23909	0.889801	0.0788906	0.993001	0.887086	0.147903	0.996039	0.888331	0.0784098	0.994644	0.877629	0.071188	1.00677
-16.3636	0.377108	0.245332	0.294851	0.306207	0.370274	0.260658	0.284719	0.210735	0.428786	0.444729	0.249679		0.908117	0.823325	0.793229	1.10299	0.922909	0.105079	0.983972	0.930667	0.171141	0.975769	0.912104	0.0754527	0.995628	0.905934	0.0820861	1.00241
-16.2626	0.397291	0.352636	0.308096	0.356419	0.372622	0.279684	0.268763	0.181071	0.425172	0.469294	0.279062		0.93266	0.617293	1.14555	0.661862	0.935425	0.0883541	0.997044	0.50245	0.131071	0.538728	0.942194	0.07551	0.989881	0.934439	0.0731239	0.998097
-16.1616	0.413088	0.392973	0.300099	0.314056	0.397521	0.289061	0.292062	0.218744	0.439626	0.469221	0.248859		0.957204	0.715076	1.23756	1.3386	0.964182	0.0842503	0.992762	0.951669	0.161919	1.00582	0.971091	0.0746607	0.9857	0.959942	0.0668389	0.997148
-16.0606	0.429422	0.369517	0.304996	0.354724	0.37133	0.289877	0.281784	0.212986	0.456086	0.496944	0.269155		0.981748	0.716756	1.15037	1.36971	0.983	0.0792436	0.998726	0.988057	0.163784	0.993615	0.995476	0.067118	0.986209	0.985421	0.0629245	0.996272
-15.9596	0.436176	0.446961	0.322511	0.379157	0.403508	0.335244	0.27213	0.256723	0.467469	0.518946	0.286087		1.00629	6.03541	2.27516	5.99768	1.00745	0.0813648	0.998852	0.884836	0.724347	1.13726	0.914288	0.577776	1.10063	1.00552	0.0698143	1.00077
-15.8586	0.437604	0.411294	0.326573	0.409451	0.378515	0.333026	0.281268	0.256344	0.481879	0.549979	0.261843		1.03084	0.857721	1.03907	1.20183	1.0446	0.0935773	0.986821	0.985628	0.148615	1.04587	1.02916	0.194049	1.00163	1.0323	0.0719483	0.998583
-15.7576	0.427225	0.446935	0.337731	0.426307	0.425835	0.357181	0.27125	0.292115	0.49485	0.563841	0.297607		1.05538	0.663808	1.19012	0.628976	1.0605	0.10377	0.995171	1.06286	0.112491	0.992963	1.05804	0.0729401	0.997481	1.06476	0.0788668	0.991189
-15.6566	0.443857	0.476482	0.372549	0.44994	0.45484	0.335796	0.282758	0.282654	0.50497	0.574309	0.280873		1.07992	0.809753	1.21756	1.33364	0.95838	0.081435	1.12682	1.09125	0.152476	0.989619	1.09227	0.0791564	0.988699	1.08745	0.0759264	0.993074
-15.5556	0.410049	0.47839	0.345188	0.490843	0.472724	0.375904	0.284333	0.330164	0.493894	0.604871	0.309354		1.10447	1.02304	0.709664	1.07959	1.10616	0.0834328	0.998471	1.1164	0.163931	0.989313	1.10296	0.0736304	1.00136	1.10062	0.0734982	1.0035
-15.4545	0.432532	0.458504	0.381248	0.464126	0.465308	0.388495	0.279145	0.309568	0.516594	0.613703	0.309473		1.12901	1.0213	0.694559	1.10547	1.03559	0.0911264	1.09021	1.13779	0.248658	0.992287	1.13763	0.0871907	0.992424	1.13119	0.0718686	0.998074
-15.3535	0.459881	0.520202	0.389545	0.512967	0.51691	0.37351	0.317207	0.363305	0.539686	0.63381	0.312795		1.15355	0.900309	1.22022	1.28129	1.15516	0.0994427	1.00139	1.18292	0.173719	0.975176	1.16602	0.0702682	0.989305	1.08433	0.62494	1.06384
-15.2525	0.471988	0.541041	0.362721	0.477114	0.498556	0.405984	0.328219	0.355066	0.550172	0.644592	0.277215		1.1781	0.927787	0.882513	1.26979	1.18622	0.0756767	1.00689	1.18559	0.117558	0.993681	1.18113	0.0754098	0.997436	1.1794	0.0627915	0.998899
-15.1515	0.493861	0.594592	0.419216	0.546375	0.497883	0.421713	0.345089	0.394469	0.567834	0.662605	0.309233		1.20264	5.68638	1.40877	4.72824	0.714715	1.61341	0.594288	1.20589	0.15694	0.997302	1.2194	0.07534	0.98626	1.20928	0.12855	0.994512
-15.0505	0.499401	0.57074	0.429829	0.515904	0.520386	0.384387	0.346799	0.399145	0.571214	0.663248	0.299583		1.22718	1.17411	0.508983	1.0452	1.10446	0.831933	1.11112	1.2313	0.152732	0.996656	1.2319	0.0801452	0.99617	1.2269	0.0703971	1.00023
-14.9495	0.522841	0.594714	0.44847	0.583515	0.555033	0.420945	0.389695	0.419904	0.594201	0.676757	0.282818		1.25173	1.04152	0.855727	1.20182	1.21411	0.415203	1.03098	1.2554	0.140555	0.997075	1.18879	0.0935266	1.05295	1.06461	0.0803808	1.17576
-14.8485	0.53863	0.61055	0.46342	0.570448	0.565882	0.426683	0.377077	0.405854	0.595885	0.684798	0.2914		1.27627	1.0707	0.874709	1.192	1.28028	0.0855831	0.996866	1.27725	0.265982	0.999235	1.24487	0.0911023	1.02522	1.27184	0.0662301	1.00349
-14.7475	0.531994	0.642324	0.487181	0.588514	0.552219	0.461687	0.422755	0.456535	0.605518	0.695865	0.293862		1.30082	1.17249	0.813293	1.10945	1.32244	0.111106	0.983645	1.32567	0.153631	0.981254	1.31848	0.0821366	0.986606	1.30464	0.0713703	0.997072
-14.6465	0.536456	0.646305	0.508563	0.607705	0.582724	0.469587	0.422211	0.437041	0.621588	0.710462	0.31298		1.32536	1.06188	0.994924	1.24812	1.3229	0.0929698	0.998145	1.25889	0.569423	1.0528	1.3405	0.0830321	0.988702	1.33013	0.0783208	0.996414
-14.5455	0.557307	0.661443	0.515693	0.620189	0.568187	0.483823	0.43993	0.47978	0.618501	0.723944	0.338189		1.3499	1.06842	0.908176	1.26345	2.70108	2.45486	2.00095	1.35194	0.139439	0.998493	0.822293	1.61107	0.609149	1.3538	0.0713499	0.997119
-14.4444	0.548066	0.679031	0.54546	0.624498	0.575481	0.480207	0.457985	0.47769	0.636372	0.732669	0.321046		1.37445	1.25529	0.639554	1.09493	1.36795	0.0818762	0.995272	1.3739	0.131811	1.0004	1.36409	0.0822423	1.00759	1.37559	0.073294	0.999169
-14.3434	0.573505	0.702051	0.521453	0.638402	0.613192	0.502665	0.468563	0.515856	0.662028	0.747737	0.368904		1.39899	1.0311	1.01611	1.3568	1.41258	0.102326	0.990379	1.41229	0.177452	0.990586	1.4054	0.0893196	0.995442	1.39368	0.0837897	1.00381
-14.2424	0.602711	0.706403	0.548416	0.645177	0.600088	0.503603	0.46093	0.518806	0.66344	0.756401	0.376112		1.42353	0.905872	1.47878	0.636354	3.44377	2.86084	2.41917	1.4305	0.145434	0.995128	1.43822	0.0828081	0.989789	1.43282	0.0741117	0.99352
-14.1414	0.615486	0.733939	0.559856	0.675797	0.59411	0.495573	0.489355	0.531776	0.673958	0.773644	0.401039		1.44808	1.32517	0.75104	1.09275	1.45075	0.106748	0.998158	1.45133	0.128479	0.997759	1.45169	0.0909645	0.997515	1.44836	0.0737746	0.999805
-14.0404	0.613739	0.733603	0.566026	0.676056	0.629226	0.518454	0.495762	0.511009	0.678621	0.766034	0.363258		1.47262	0.935657	1.32982	0.635368	1.4737	0.0870825	0.999271	1.48399	0.18662	0.992337	1.49227	0.0957454	0.986835	1.46786	0.0763775	1.00325
-13.9394	0.634486	0.71849	0.56332	0.679767	0.631556	0.519283	0.524612	0.528417	0.697008	0.781477	0.426838		1.49717	1.43494	0.649402	1.04336	2.60605	0.0842904	1.74066	1.51487	0.152561	0.98831	1.50013	0.0907142	0.998024	1.49724	0.073951	0.999948
-13.8384	0.662331	0.73858	0.573169	0.678575	0.651407	0.531021	0.529463	0.551965	0.695617	0.782856	0.431125		1.52171	1.26839	0.867625	1.19971	1.5283	0.105284	1.00433	1.52675	0.173482	0.9967	1.52561	0.0931304	0.997444	1.51964	0.0837986	1.00136
-13.7374	0.669998	0.767401	0.566262	0.683971	0.665946	0.545403	0.531658	0.574161	0.72012	0.792036	0.448183		1.54625	5.04075	2.42381	3.25998	2.69701	0.0849623	1.74422	1.38961	0.83211	1.11272	1.54862	0.0858249	0.998472	1.55121	0.080175	0.996801
-13.6364	0.671705	0.780098	0.574412	0.710967	0.648762	0.545044	0.525469	0.579136	0.716467	0.801603	0.425391		1.5708	0.971658	1.56871	0.618577	1.69701	0.813059	1.08035	1.57542	0.168636	0.997063	1.5765	0.0865488	0.996379	1.5721	0.0704825	0.999168
-13.5354	0.674831	0.802429	0.593399	0.735153	0.65576	0.558267	0.564227	0.592691	0.731266	0.810435	0.429334		1.59534	0.759846	1.87991	0.476291	1.59932	0.0796341	1.00249	1.60169	0.159113	0.996038	1.60104	0.0953879	0.996442	1.60047	0.0768487	0.996795
-13.4343	0.6935	0.79851	0.605712	0.739298	0.675051	0.560106	0.566171	0.579469	0.720594	0.818281	0.470031		1.61988	1.47972	0.69596	1.09472	3.85264	0.0940478	2.37834	1.6021	0.333459	1.0111	1.63024	0.0870165	0.993649	1.62468	0.0750098	0.997046
-13.3333	0.695407	0.824845	0.621757	0.753549	0.678171	0.561621	0.575354	0.586896	0.742492	0.817384	0.467895		1.64443	1.42118	0.994918	1.15708	1.6538	0.117701	0.994334	1.66365	0.197958	0.988447	1.65154	0.0873498	0.995691	1.64238	0.0826871	1.00124
-13.2323	0.708526	0.836029	0.647665	0.74074	0.688545	0.582428	0.565089	0.604125	0.747955	0.81994	0.49521		1.66897	1.07993	1.06252	0.647066	1.6795	0.0851538	0.993733	1.68905	0.183258	0.988114	1.68221	0.0971077	0.992132	1.67544	0.0906616	0.99614
-13.1313	0.720252	0.850839	0.649495	0.764048	0.683793	0.59932	0.578677	0.619392	0.734028	0.830329	0.520473		1.69351	1.42295	0.951816	1.19014	1.71631	0.115828	0.986719	1.67757	0.393799	1.0095	1.70261	0.0904545	0.994658	1.69291	0.0781651	1.00035
-13.0303	0.734298	0.860856	0.658951	0.783724	0.68379	0.598917	0.586943	0.61237	0.747682	0.839691	0.513219		1.71806	0.928883	1.75776	0.540659	1.72643	0.0810001	1.00487	1.19333	0.184682	1.43971	1.49976	0.0878432	1.14556	1.72407	0.0887867	0.996515
-12.9293	0.740899	0.874251	0.652071	0.800023	0.705817	0.616756	0.589423	0.604781	0.766574	0.826375	0.514027		1.7426	0.874152	1.78155	0.501636	1.75031	0.202767	1.00442	1.74645	0.16016	0.997795	1.74784	0.113683	0.997	1.74135	0.0751264	1.00072
-12.8283	0.733382	0.880876	0.673723	0.775522	0.709564	0.602307	0.598268	0.622794	0.768621	0.835667	0.526531		1.76715	1.56408	0.936609	1.12983	5.68455	2.90421	3.2168	1.77098	0.16572	0.997837	1.782	0.0891371	0.991665	1.77038	0.0755056	0.998175
-12.7273	0.749489	0.892571	0.667698	0.798367	0.713201	0.62897	0.606283	0.640674	0.772498	0.846178	0.548992		1.79169	1.44796	0.984166	1.23739	1.79694	0.231558	0.99708	1.78592	0.161432	1.00323	1.80248	0.0826887	0.994013	1.78986	0.0713231	1.00102
-12.6263	0.76742	0.895913	0.680336	0.819412	0.720544	0.621252	0.59277	0.632247	0.772925	0.844628	0.540664		1.81623	1.35017	0.82694	1.34519	1.82932	0.0968484	0.992844	1.81916	0.243164	0.998389	1.81518	0.088937	1.00058	1.82313	0.087678	0.99622
-12.5253	0.770607	0.903805	0.681716	0.825688	0.728613	0.631012	0.607783	0.65001	0.784446	0.848358	0.55523		1.84078	4.23524	0.8718	2.30079	1.89295	0.433939	1.02834	1.84894	0.203413	0.995586	1.84504	0.08661	0.99769	1.83711	0.0781927	1.002
-12.4242	0.786678	0.899994	0.699662	0.815551	0.714528	0.638993	0.61312	0.649971	0.794035	0.845153	0.546786		1.86532	1.16536	0.8239	0.624751	1.87942	0.11945	1.00756	1.8706	0.179596	0.997177	1.87447	0.114798	0.99512	1.86093	0.0738287	1.00236
-12.3232	0.785005	0.905734	0.702028	0.836895	0.732435	0.646272	0.616101	0.660935	0.78963	0.837612	0.554939		1.88986	1.42525	0.923085	1.32599	1.89032	0.0839399	1.00024	1.8765	0.17648	1.00712	1.89378	0.0829684	0.997932	1.89879	0.0841254	0.995299
-12.2222	0.793561	0.906628	0.707597	0.841012	0.727301	0.656332	0.605412	0.663094	0.798869	0.845822	0.56545		1.91441	1.50156	1.05766	1.27495	1.92344	0.110464	0.995306	1.92549	0.158229	0.994243	1.7624	0.0900398	1.08625	1.92659	0.0741702	0.993678
-12.1212	0.79871	0.911489	0.719798	0.84811	0.727186	0.663288	0.635141	0.655176	0.801188	0.847774	0.600225		1.93895	1.62504	0.528128	1.19317	1.94554	0.081898	0.996612	1.95219	0.153478	0.993217	1.94316	0.0900155	0.997834	1.9405	0.0772271	0.9992
-12.0202	0.810198	0.914428	0.715691	0.859446	0.744869	0.669553	0.622094	0.661664	0.801699	0.841638	0.578063		1.9635	0.847349	1.10237	0.431551	1.9687	0.0884012	0.997358	1.71981	0.162777	1.14169	1.97296	0.0952924	0.995203	1.96242	0.072788	1.00055
-11.9192	0.807293	0.914797	0.726366	0.849214	0.745961	0.684203	0.63804	0.664744	0.810471	0.852845	0.607272		1.98804	5.05591	1.31408	2.54317	1.99778	0.0814096	1.0049	2.00875	0.172194	0.989688	2.00233	0.10069	0.992863	1.98573	0.080262	1.00116
-11.8182	0.813768	0.918465	0.738763	0.85612	0.739772	0.678239	0.636566	0.672036	0.815711	0.845086	0.611187		2.01258	1.49382	0.87395	1.34727	2.01554	0.0880618	1.00147	2.02424	0.201395	0.994243	2.01982	0.0856006	0.996415	2.00907	0.0738291	1.00175
-11.7172	0.811306	0.907566	0.735344	0.870192	0.752009	0.687506	0.645993	0.689316	0.82201	0.846158	0.623845		2.03713	1.22194	0.945797	0.599836	2.06262	0.0902091	1.01251	2.03486	0.160435	1.00111	2.02335	0.0916965	1.00681	2.03965	0.0774076	0.998763
-11.6162	0.816417	0.913005	0.742329	0.865356	0.75205	0.677458	0.649096	0.687146	0.820394	0.848906	0.631593		2.06167	1.96114	0.651488	1.05126	2.0369	0.109398	1.01216	2.06997	0.156352	0.99599	2.05124	0.245265	1.00508	2.01831	0.484485	1.02148
-11.5152	0.811341	0.916269	0.747108	0.875977	0.739603	0.680569	0.66246	0.697802	0.816761	0.851229	0.641318		2.08621	1.88159	0.616705	1.10875	2.10286	0.109966	1.00798	2.09955	0.148023	0.993647	2.08043	0.0800187	1.00278	2.08071	0.0746772	1.00264
-11.4141	0.801944	0.918645	0.741297	0.85832	0.755388	0.693782	0.662307	0.69329	0.838494	0.843351	0.627913		2.11076	1.85884	0.792544	1.13552	2.12483	0.106347	0.993376	2.11436	0.159079	0.998297	1.79914	0.0778552	1.1732	2.04281	0.586414	1.03326
-11.3131	0.810666	0.917096	0.729456	0.880492	0.762579	0.703757	0.673636	0.685679	0.846084	0.837702	0.643187		2.1353	3.3329	0.885737	1.56086	2.14178	0.0815781	1.00303	2.14072	0.211607	0.997468	2.05823	0.567922	1.03744	1.99492	0.0685161	1.07037
-11.2121	0.806364	0.916874	0.735783	0.878838	0.745334	0.696312	0.675439	0.694994	0.84539	0.852326	0.64899		2.15984	6.0246	1.18607	2.78936	2.16437	0.0824812	1.0021	2.16682	0.170251	0.996782	2.15617	0.110374	1.00171	2.16044	0.0709445	0.999724
-11.1111	0.818137	0.910132	0.736768	0.871002	0.752466	0.689617	0.682068	0.697549	0.842795	0.847422	0.6454		2.18439	1.16808	1.02026	0.534741	2.18795	0.0855941	1.00163	2.18161	0.204392	1.00127	1.33465	0.0888011	0.610994	2.18551	0.0756014	0.999489
-11.0101	0.812085	0.909815	0.731648	0.874457	0.763277	0.708013	0.681535	0.686725	0.827028	0.843533	0.675088		2.20893	5.64777	0.706644	2.55679	2.21842	0.100658	0.995724	2.22029	0.194137	0.994885	2.2117	0.0884171	0.998748	2.20648	0.116233	1.00111
-10.9091	0.810581	0.910167	0.741057	0.877294	0.774168	0.704111	0.692757	0.691857	0.86077	0.834316	0.677244		2.23348	0.383766	0.74083	0.171824	2.2396	0.101629	0.997265	2.2382	0.15921	0.997891	1.77335	0.137472	1.25947	2.23348	0.0775318	0.999998
-10.8081	0.813199	0.911687	0.752502	0.870768	0.758549	0.710696	0.689673	0.707111	0.859701	0.830913	0.680555		2.25802	3.15849	1.74486	1.39879	2.27816	0.0973421	1.00892	2.26622	0.188371	0.996381	2.26189	0.0898622	0.998289	2.25815	0.0834708	0.999941
-10.7071	0.818972	0.912713	0.75369	0.876309	0.772607	0.717112	0.696572	0.697596	0.869671	0.837911	0.690685		2.28256	4.12883	0.728096	1.80886	2.29463	0.101376	1.00529	2.29296	0.146079	0.995465	2.29252	0.096337	0.995656	2.27818	0.0761962	1.00193
-10.6061	0.809103	0.911943	0.763995	0.856149	0.77415	0.70953	0.694919	0.694073	0.870126	0.830976	0.692015		2.30711	0.323583	0.795784	0.140255	2.38966	0.0996011	1.03578	2.31519	0.167111	0.996511	2.31846	0.0880488	0.995103	2.19503	0.0805979	1.05106
-10.5051	0.79873	0.907608	0.770089	0.873919	0.767853	0.707624	0.693427	0.706517	0.858131	0.842483	0.700108		2.33165	1.86476	0.716381	1.25038	2.32521	0.087462	0.997236	1.72099	0.191939	1.35483	2.34465	0.0871483	0.994456	1.66174	0.0845019	1.40314
-10.404	0.812697	0.90566	0.776239	0.860612	0.767768	0.711206	0.701861	0.711381	0.873244	0.843523	0.704386		2.35619	1.50149	0.972475	0.637251	2.36982	0.0926553	0.994252	2.35604	0.163992	1.00007	2.36079	0.0863976	0.998053	2.35822	0.0759785	0.99914
-10.303	0.803708	0.902941	0.766454	0.868845	0.774303	0.721578	0.70358	0.697531	0.87295	0.830226	0.703603		2.38074	1.85738	0.714653	1.28177	2.38308	0.0892344	0.999016	2.38588	0.164858	0.997847	2.40146	0.0948794	0.991373	2.37759	0.0772105	1.00132
-10.202	0.815088	0.903941	0.779196	0.874265	0.77937	0.718871	0.706385	0.705097	0.870868	0.840406	0.686362		2.40528	6.08973	0.9757	2.53182	2.42545	0.113887	0.991687	1.53888	0.183778	0.639793	2.41022	0.0911111	0.997951	2.40067	0.0766183	1.00192
-10.101	0.816497	0.903014	0.770447	0.868693	0.780679	0.717258	0.711119	0.706084	0.875997	0.821452	0.709741		2.42983	1.85125	0.81919	1.31253	2.42476	0.0820312	0.997916	2.43671	0.16134	0.997173	2.17541	1.05453	1.11695	2.42545	0.0784316	1.0018
-10	0.811614	0.902865	0.7614	0.867942	0.77686	0.722741	0.709322	0.715513	0.87805	0.838318	0.706938		2.45437	2.03302	0.903954	1.20725	2.46461	0.0888618	1.00417	2.45932	0.196567	0.997987	2.07245	0.0892	1.18428	2.45579	0.0843042	0.99942
-9.89899	0.816805	0.892203	0.769366	0.862971	0.778657	0.720626	0.709509	0.714182	0.882729	0.828407	0.707133		2.47891	2.20355	0.944981	1.12496	2.49531	0.101202	1.00661	2.46477	0.21179	1.00574	2.48458	0.0853414	0.997717	2.11803	0.0787143	1.17039
-9.79798	0.815574	0.897192	0.765502	0.860999	0.763088	0.725076	0.70391	0.720301	0.875503	0.822775	0.722421		2.50346	4.13673	1.29061	1.65241	2.52572	0.100491	1.00889	2.50406	0.196161	0.999757	2.51164	0.0931262	0.996743	2.50563	0.0818314	0.999134
-9.69697	0.822324	0.901229	0.769318	0.859556	0.782567	0.723935	0.70123	0.718131	0.873667	0.83706	0.727478		2.528	4.15054	1.12987	1.64183	2.53709	0.0995347	1.0036	2.52344	0.165855	1.00181	2.52286	0.0829626	1.00204	2.53064	0.0786077	0.998956
-9.59596	0.80918	0.900794	0.773304	0.858243	0.77332	0.717746	0.704608	0.718857	0.87915	0.826881	0.707486		2.55254	2.44644	0.540024	1.04337	2.56168	0.0803307	1.00358	2.55213	0.185328	1.00016	2.56251	0.094153	0.996109	2.55053	0.0758076	1.00079
-9.49495	0.820191	0.904573	0.777928	0.861745	0.779305	0.726564	0.701039	0.710478	0.862923	0.829328	0.727941		2.57709	5.58703	1.40885	2.16796	2.59142	0.0943938	1.00556	2.36506	0.218739	1.08965	2.57985	0.083968	0.99893	2.51474	0.0780072	1.02479
-9.39394	0.817614	0.902504	0.777338	0.861583	0.780767	0.721337	0.700136	0.716175	0.881449	0.839176	0.73136		2.60163	2.09295	0.794122	1.24304	2.67797	0.551846	1.02934	2.59856	0.177704	1.00118	2.59785	0.0848955	1.00146	2.60165	0.0825957	0.999991
-9.29293	0.81952	0.89945	0.77361	0.867404	0.783824	0.721094	0.705866	0.714488	0.871766	0.844464	0.737723		2.62618	5.30616	0.91225	2.02049	2.72351	0.0913617	1.03706	2.64661	0.179803	0.992279	2.62694	0.0983053	0.999709	2.25918	0.0845422	1.16245
-9.19192	0.824724	0.897241	0.78285	0.859539	0.77794	0.709294	0.697325	0.71166	0.876619	0.822098	0.737399		2.65072	1.40683	0.745143	0.530736	2.65926	0.0973471	1.00322	2.65303	0.185959	0.999129	2.3811	0.918233	1.11323	2.6456	0.0829247	1.00193
-9.09091	0.824844	0.897091	0.780841	0.855443	0.776156	0.720333	0.703551	0.713446	0.874586	0.828146	0.736255		2.67526	2.91377	0.576641	1.08915	2.68395	0.0849586	0.996762	2.68558	0.211361	0.996157	2.30964	1.18714	1.1583	2.66542	0.0793995	1.00369
-8.9899	0.820332	0.888628	0.785467	0.855318	0.785616	0.721864	0.704515	0.711859	0.876777	0.836346	0.720528		2.69981	4.80855	1.30492	1.78107	2.7078	0.0915865	0.997047	2.70353	0.174907	0.998622	2.70454	0.0915328	0.998248	2.69577	0.0802724	1.0015
-8.88889	0.824168	0.900333	0.783687	0.866105	0.768833	0.713398	0.706764	0.709749	0.869773	0.840405	0.736347		2.72435	2.1084	1.05142	1.29214	2.74406	0.0931006	1.00723	2.71894	0.183397	1.00199	2.72114	0.100527	1.00118	2.61742	0.075972	1.04085
-8.78788	0.825517	0.887578	0.786381	0.868511	0.774764	0.720338	0.707139	0.711199	0.87399	0.836417	0.737531		2.74889	2.37846	1.00117	1.15575	2.76469	0.0880027	0.994285	2.77298	0.209529	0.991314	2.30238	1.29154	1.19394	2.74227	0.0809185	1.00242
-8.68687	0.821794	0.893359	0.783096	0.867568	0.779108	0.717883	0.699079	0.70824	0.882389	0.8321	0.74699		2.77344	1.31609	1.21716	0.474533	2.77934	0.0865606	0.997877	2.78886	0.264201	0.994468	2.78759	0.100075	0.994923	2.78106	0.0812958	0.997261
-8.58586	0.816025	0.893876	0.783474	0.872858	0.779519	0.718042	0.706924	0.70843	0.867487	0.839999	0.742162		2.79798	1.44839	1.64013	0.517654	2.81234	0.0941602	0.994896	2.0256	1.93898	1.38131	2.79959	0.0997819	0.999427	2.7971	0.0839343	1.00031
-8.48485	0.82028	0.894471	0.784177	0.872219	0.782149	0.717574	0.704884	0.707439	0.880262	0.833645	0.756801		2.82252	0.329549	2.47878	0.116757	2.8375	0.0949484	0.994721	2.82083	0.23388	1.0006	2.82081	0.181602	1.00061	2.82669	0.0820927	0.998528
-8.38384	0.81781	0.89711	0.782449	0.872147	0.778968	0.718324	0.704841	0.70893	0.874652	0.814951	0.756398		2.84707	3.4864	1.4482	1.22456	2.8511	0.0808074	0.998585	2.84859	0.214596	0.999465	2.85687	0.104338	0.996568	2.49043	0.0956304	1.1432
-8.28283	0.82121	0.902704	0.784443	0.857733	0.784632	0.717626	0.704219	0.709231	0.881397	0.832621	0.759441		2.87161	1.95437	1.19835	1.46933	2.88179	0.0915187	0.996468	2.88316	0.204586	0.995995	2.79962	0.511894	1.02571	2.87055	0.0937311	1.00037
-8.18182	0.819015	0.905917	0.788139	0.875214	0.79078	0.719302	0.70199	0.703438	0.88106	0.842002	0.757586		2.89616	2.5152	1.02654	1.15146	2.9054	0.0962886	0.996818	2.8811	0.396195	1.00523	2.90766	0.094054	0.996042	2.89629	0.0883444	0.999952
-8.08081	0.814941	0.900782	0.788668	0.872457	0.790697	0.717045	0.708576	0.709522	0.869508	0.836067	0.761936		2.9207	2.02733	1.08286	1.44066	2.95096	0.0898114	0.989747	1.61872	2.35514	0.554224	2.91957	0.10445	1.00039	2.91771	0.0762568	1.00103
-7.9798	0.822855	0.899424	0.792118	0.876491	0.789834	0.720049	0.708876	0.705399	0.876118	0.84057	0.759663		2.94524	6.21249	0.857582	2.10933	2.95511	0.0831922	0.996663	2.12081	1.98643	1.38874	1.678	2.00139	0.569731	2.94319	0.0820208	1.0007
-7.87879	0.817128	0.900121	0.786369	0.874907	0.783321	0.720464	0.699719	0.707582	0.87035	0.829504	0.761197		2.96979	2.26518	0.853216	1.31106	2.97694	0.125846	0.997598	2.96255	0.233767	1.00244	2.98275	0.116466	0.995655	2.96394	0.0789419	1.00197
-7.77778	0.819577	0.900329	0.784788	0.876499	0.78535	0.72279	0.701534	0.703771	0.866346	0.837593	0.7646		2.99433	2.15913	0.696815	1.38682	3.01049	0.0869141	1.0054	1.77934	2.28692	0.594235	2.97796	0.0895258	1.0055	2.9881	0.0808301	1.00209
-7.67677	0.825046	0.902812	0.790112	0.884049	0.784463	0.713892	0.702258	0.706462	0.867504	0.813241	0.764036		3.01887	3.71752	1.08768	1.23143	3.0335	0.1048	1.00484	3.02196	0.222762	0.998978	3.02868	0.0977812	0.996762	3.02462	0.0934602	0.998099
-7.57576	0.822902	0.900875	0.787362	0.882447	0.790131	0.717988	0.704608	0.707089	0.87344	0.818706	0.763248		3.04342	1.03445	0.646077	0.339898	3.05814	0.0866129	1.00484	3.03795	0.32693	1.0018	3.04095	0.100607	1.00081	3.03971	0.0840774	1.00122
-7.47475	0.82067	0.906578	0.783767	0.8873	0.783926	0.70656	0.687692	0.710886	0.877084	0.814436	0.761425		3.06796	4.02538	0.898853	1.31207	3.11743	0.422251	1.01612	3.06625	0.19654	1.00056	3.06502	0.0896197	0.999041	3.05666	0.0875772	1.0037
-7.37374	0.82325	0.899562	0.787484	0.874932	0.79287	0.710984	0.695742	0.705039	0.869174	0.813549	0.760288		3.09251	2.76179	0.873055	1.11975	3.10364	0.0889217	1.0036	3.10737	0.229099	0.995217	3.10137	0.105099	0.997143	2.59323	0.0989367	1.19253
-7.27273	0.82326	0.903811	0.785467	0.885045	0.795168	0.706739	0.692118	0.702635	0.855204	0.814502	0.767255		3.11705	2.49625	1.15928	1.24869	3.13088	0.0915916	1.00444	3.12486	0.214654	0.997502	2.82644	0.0977906	1.10282	3.1137	0.0842351	1.00107
-7.17172	0.821492	0.900561	0.787427	0.885007	0.790383	0.706124	0.691981	0.699958	0.872332	0.813132	0.757522		3.14159	1.99797	0.755868	0.635972	3.15016	0.0808027	0.997279	3.14086	0.179595	1.00023	3.13036	0.0919385	1.00359	3.13741	0.080733	1.00133
-7.07071	0.820634	0.897055	0.788743	0.880561	0.79385	0.705371	0.685177	0.696225	0.859779	0.801019	0.765843		3.16614	3.94795	0.505111	1.24693	3.19668	0.106793	0.990445	3.17513	0.212799	0.997169	3.1584	0.0966683	1.00245	2.94505	0.916219	1.07507
-6.9697	0.823462	0.899961	0.780627	0.878439	0.783113	0.712574	0.70754	0.695555	0.865338	0.813671	0.759732		3.19068	4.05148	1.1168	1.26979	3.20378	0.0954899	0.995913	2.19946	2.05942	1.45066	1.74155	0.0947608	0.545825	3.19061	0.105188	1.00002
-6.86869	0.82189	0.901044	0.780929	0.875064	0.794278	0.705267	0.69474	0.698145	0.852569	0.791477	0.763566		3.21522	2.03531	1.31659	0.633022	3.23234	0.0935592	0.994705	3.21631	0.230667	0.999664	3.2075	0.086588	1.00241	3.21094	0.0804346	1.00133
-6.76768	0.826654	0.897657	0.784927	0.885945	0.782903	0.711528	0.6898	0.699443	0.865777	0.820386	0.768663		3.23977	2.68271	0.55451	1.20765	3.15962	0.764776	1.02537	3.25313	0.219334	0.995893	3.18004	0.107999	1.01878	3.24076	0.0830857	0.999693
-6.66667	0.826455	0.898206	0.780152	0.880251	0.794411	0.711427	0.681677	0.696361	0.860245	0.826699	0.768894		3.26431	4.36993	1.22604	1.3387	3.28242	0.0923213	0.994484	3.26418	0.234146	1.00004	3.26942	0.0987987	0.998439	3.26446	0.101212	0.999955
-6.56566	0.828183	0.902164	0.794926	0.890162	0.793679	0.710332	0.686369	0.697422	0.855431	0.814989	0.774955		3.28885	2.73851	1.39777	1.20097	4.59585	2.47787	1.3974	3.28465	0.217004	1.00128	2.27714	0.0907604	1.44429	3.2817	0.0943216	1.00218
-6.46465	0.830335	0.906894	0.787783	0.88466	0.795057	0.719764	0.692751	0.70806	0.85244	0.826151	0.778993		3.3134	2.62092	0.731032	1.26421	3.32549	0.11563	0.996365	2.01641	0.195322	0.608564	3.3212	0.144446	0.997652	2.87923	1.27435	1.1508
-6.36364	0.828163	0.892007	0.78741	0.88428	0.792469	0.712723	0.698358	0.697053	0.858505	0.819899	0.778511		3.33794	4.18172	0.72138	1.25278	3.34891	0.0940502	0.996724	3.33461	0.19487	1.001	3.33612	0.0937166	1.00055	3.33351	0.0795748	1.00133
-6.26263	0.828642	0.905193	0.793168	0.883342	0.786659	0.722201	0.680549	0.701541	0.852835	0.837949	0.77814		3.36249	2.1489	0.873796	0.639082	3.36531	0.0785999	0.99916	3.35724	0.16257	1.00156	3.34431	0.0841445	1.00543	3.36103	0.0865753	1.00043
-6.16162	0.825507	0.910734	0.788069	0.883423	0.790755	0.724571	0.673149	0.697555	0.852393	0.838024	0.779456		3.38703	2.76553	1.15352	1.22473	3.4276	0.284844	1.01198	2.0882	0.208875	0.616529	3.38497	0.0966184	1.00061	3.38478	0.0855668	1.00066
-6.06061	0.817345	0.913435	0.785886	0.885559	0.7873	0.710335	0.686986	0.700361	0.846294	0.84944	0.772755		3.41157	2.95823	0.67004	1.15325	3.42967	0.0935452	0.994723	3.33096	0.210058	1.0242	3.40936	0.0928953	1.00065	3.40813	0.0869639	1.00101
-5.9596	0.830356	0.912113	0.77135	0.883139	0.795405	0.722052	0.675309	0.703228	0.857426	0.84911	0.761263		3.43612	2.21126	1.443	0.643536	3.44477	0.0857946	0.997489	3.43455	0.222334	1.00046	3.32341	0.0963402	1.03391	3.42379	0.0826602	1.0036
-5.85859	0.83286	0.90641	0.78597	0.880795	0.787078	0.696454	0.690355	0.708022	0.858427	0.861672	0.772713		3.46066	5.01947	1.25141	1.45044	3.47938	0.101135	0.994619	3.45242	0.233881	1.00239	2.35862	0.0884427	1.46724	2.71829	1.93193	1.2731
-5.75758	0.835577	0.910863	0.773373	0.863611	0.784636	0.702974	0.683285	0.713481	0.859612	0.859492	0.770213		3.4852	4.55964	0.852563	1.30828	3.49973	0.0920126	1.00417	3.50519	0.223482	0.994299	3.35751	0.0930751	1.03803	2.82387	1.76722	1.23419
-5.65657	0.832317	0.915972	0.770464	0.876743	0.788518	0.713241	0.694023	0.707538	0.861467	0.864311	0.771694		3.50975	1.56328	0.752559	0.445412	3.43039	0.726528	1.02313	3.50819	0.217498	1.00044	1.97998	0.0969366	0.564138	3.50669	0.0856293	1.00087
-5.55556	0.831192	0.915117	0.775287	0.87746	0.79089	0.714718	0.690814	0.707884	0.861051	0.858773	0.776325		3.53429	5.8123	2.24623	1.64455	3.54202	0.0786986	0.997819	3.53877	0.250317	0.998735	3.53362	0.0812854	1.00019	3.53176	0.0853369	1.00072
-5.45455	0.836824	0.916307	0.766459	0.8808	0.789816	0.725759	0.690792	0.72125	0.850778	0.857431	0.763829		3.55884	3.85951	0.655121	1.08449	3.57532	0.0948121	0.99539	3.54903	0.2295	1.00276	3.55722	0.126275	1.00046	3.5545	0.0920431	1.00122
-5.35354	0.83601	0.916111	0.777003	0.886548	0.792462	0.720537	0.689291	0.721899	0.853055	0.856813	0.762967		3.58338	4.35536	1.16112	1.21543	3.59047	0.0877633	1.00198	3.57572	0.239764	1.00214	3.58046	0.100361	1.00081	3.58269	0.0872133	1.00019
-5.25253	0.837352	0.919498	0.772955	0.885397	0.791805	0.725674	0.683476	0.727296	0.843676	0.84451	0.762017		3.60792	5.17609	1.0321	1.43464	3.63822	0.152543	1.0084	3.39033	0.205421	1.06418	3.60217	0.0917544	1.0016	3.60755	0.121906	1.0001
-5.15152	0.835318	0.921046	0.77863	0.876886	0.791417	0.728188	0.699594	0.724901	0.833605	0.847963	0.763473		3.63247	3.98912	0.722149	1.09818	3.64335	0.0933923	1.003	3.61332	0.393961	1.0053	3.44522	0.101586	1.05435	3.6189	0.0925446	1.00375
-5.05051	0.833038	0.916997	0.784524	0.886857	0.787029	0.74156	0.683435	0.725805	0.851354	0.83319	0.759055		3.65701	4.9327	0.709925	1.34883	3.66879	0.0842998	1.00322	3.66519	0.224844	0.997767	3.65253	0.0952076	1.00123	3.65758	0.08644	0.999844
-4.94949	0.829646	0.91604	0.777137	0.891134	0.797187	0.728464	0.69628	0.728287	0.849665	0.840625	0.765239		3.68155	4.71456	0.973514	1.28059	3.68588	0.0885286	1.00117	3.68037	0.229921	1.00032	3.67068	0.109586	1.00296	3.67422	0.0891736	1.002
-4.84848	0.831064	0.909972	0.77768	0.893928	0.799221	0.729739	0.685627	0.735125	0.851412	0.826924	0.76904		3.7061	3.87124	0.651901	1.04456	3.73204	0.109818	0.993049	3.70295	0.201152	1.00085	3.70475	0.0928479	1.00036	3.69791	0.0958206	1.00221
-4.74747	0.841293	0.903373	0.768258	0.887596	0.804462	0.733425	0.686083	0.740422	0.867306	0.843481	0.766483		3.73064	4.94801	1.50717	1.32631	3.73826	0.084926	1.00204	3.41327	0.220515	1.09298	3.35832	0.0855143	1.11087	3.71998	0.0816298	1.00287
-4.64646	0.84315	0.921274	0.782267	0.890439	0.808488	0.729659	0.689263	0.74468	0.851699	0.851396	0.783183		3.75518	4.76212	1.77569	1.26814	3.77179	0.113103	1.00442	3.74867	0.22743	1.00174	3.76141	0.108848	0.998344	3.74648	0.134006	1.00232
-4.54545	0.843331	0.923788	0.778013	0.88804	0.81248	0.741207	0.686222	0.745833	0.849111	0.823977	0.759419		3.77973	3.95082	0.669954	1.04526	3.80578	0.104724	0.993155	3.50513	0.198869	1.07834	3.7797	0.0962727	1.00001	3.77566	0.0888517	1.00108
-4.44444	0.845133	0.923661	0.78449	0.890715	0.815989	0.733206	0.685256	0.75173	0.863644	0.837973	0.786225		3.80427	4.16468	1.01652	1.09474	3.82198	0.0946776	1.00465	3.42259	0.229754	1.11152	3.69851	0.104593	1.0286	3.79441	0.0924015	1.0026
-4.34343	0.837017	0.924276	0.783158	0.887471	0.804139	0.739365	0.686323	0.747036	0.864848	0.84909	0.782821		3.82882	4.04679	0.629104	1.05693	3.85611	0.115004	1.00713	3.83539	0.225331	0.998286	3.82685	0.085699	1.00051	3.82604	0.105263	1.00073
-4.24242	0.847301	0.916955	0.781368	0.889055	0.811813	0.739256	0.683984	0.750937	0.855643	0.838711	0.764466		3.85336	4.3509	0.810356	1.12912	3.88009	0.121207	1.00694	3.85069	0.23771	1.00069	2.94348	0.0931621	1.30912	3.84143	0.0847292	1.00311
-4.14141	0.837523	0.91516	0.783196	0.887265	0.810503	0.745142	0.688844	0.75772	0.867395	0.826381	0.798332		3.8779	5.70701	0.811688	1.47167	3.89979	0.101683	1.00564	2.26923	2.46447	0.585169	3.84791	0.0898115	1.00779	3.87981	0.0863161	0.999509
-4.0404	0.848835	0.915169	0.788682	0.86806	0.799549	0.747367	0.68707	0.753267	0.86279	0.807255	0.785902		3.90245	4.87503	1.21698	1.24922	3.92246	0.0844415	1.00513	2.63916	2.13699	1.47867	3.90701	0.102732	0.998831	3.90592	0.0900352	0.999112
-3.93939	0.846806	0.918558	0.799964	0.887255	0.818004	0.755543	0.68993	0.758228	0.864749	0.843017	0.807415		3.92699	4.38179	0.863172	1.11581	3.9376	0.108545	0.997305	3.83228	0.615428	1.02472	3.92389	0.0909998	1.00079	3.93266	0.086906	0.99856
-3.83838	0.844938	0.921308	0.798786	0.882974	0.82158	0.767437	0.692712	0.764789	0.872569	0.836386	0.768245		3.95153	5.08654	2.07895	1.28723	3.96889	0.0886509	0.995628	3.86775	0.57175	1.02166	3.95619	0.0936153	0.998822	3.84121	0.658962	1.02872
-3.73737	0.846492	0.925696	0.802664	0.86931	0.831749	0.759044	0.6916	0.765684	0.870939	0.854957	0.802365		3.97608	4.42866	1.20989	1.11383	3.99776	0.100924	0.994576	3.9728	0.219727	1.00083	3.97115	0.0984641	1.00124	3.96598	0.0809644	1.00255
-3.63636	0.849287	0.925329	0.803015	0.898291	0.823567	0.767228	0.700257	0.774626	0.864502	0.852311	0.81483		4.00062	4.64305	0.669377	1.16058	4.02781	0.10243	1.0068	3.54279	1.25789	1.12923	3.94833	0.0986964	1.01324	3.99287	0.0897512	1.00194
-3.53535	0.823056	0.925251	0.805778	0.89457	0.843859	0.778551	0.705271	0.779199	0.845362	0.808947	0.815551		4.02517	5.29255	0.985656	1.31486	4.05219	0.106263	0.993332	3.94525	0.588276	1.02026	4.02188	0.0925535	1.00082	4.02024	0.0911956	1.00122
-3.43434	0.839451	0.914658	0.807959	0.900839	0.83621	0.781588	0.712901	0.773049	0.875182	0.797891	0.813752		4.04971	4.46507	0.748829	1.10257	4.07474	0.102114	0.993857	4.05543	0.261372	0.998589	4.04157	0.0956044	1.00201	4.04072	0.0917355	1.00222
-3.33333	0.830338	0.920337	0.812581	0.868334	0.84083	0.781072	0.697605	0.778844	0.867001	0.822609	0.811047		4.07425	4.27818	0.771414	1.05005	4.04949	0.360766	1.00611	2.57566	2.18876	0.632179	4.07175	0.0891519	1.00061	4.06592	0.0904427	1.00205
-3.23232	0.815879	0.902643	0.808927	0.88148	0.820842	0.785644	0.716143	0.780434	0.865836	0.841865	0.800392		4.0988	4.39546	0.627186	1.07238	4.11603	0.0891914	0.995812	4.09393	0.189251	1.00119	4.09714	0.0982691	1.0004	4.09968	0.0960999	0.999784
-3.13131	0.830766	0.912608	0.799666	0.911202	0.845845	0.767353	0.724776	0.769746	0.871929	0.840016	0.822883		4.12334	4.46768	0.815702	1.08351	4.13799	0.0803945	0.996459	4.11494	0.259838	1.00204	4.11622	0.108032	1.00173	4.12174	0.100438	1.00039
-3.0303	0.824306	0.917985	0.809325	0.899185	0.848219	0.79697	0.739822	0.794394	0.86812	0.829957	0.811156		4.14788	3.32147	0.907628	1.24881	4.15611	0.10045	1.00198	4.14919	0.246573	0.999685	4.11365	0.0968007	1.00832	4.08922	0.475307	1.01435
-2.92929	0.829805	0.914121	0.820431	0.912376	0.855406	0.797526	0.730036	0.795907	0.878758	0.856152	0.825736		4.17243	0.641547	1.26372	0.153759	4.18418	0.0976876	1.00282	4.17444	0.217383	0.999518	4.16317	0.100277	1.00222	4.15801	0.083535	1.00347
-2.82828	0.844554	0.920355	0.81829	0.924574	0.857033	0.807659	0.738769	0.801072	0.872904	0.83362	0.826378		4.19697	3.67881	0.977687	1.14085	3.97464	0.0807806	1.05594	4.16238	0.268501	1.00831	4.1867	0.0994415	1.00245	4.18988	0.0888747	1.00169
-2.72727	0.847286	0.917343	0.824846	0.925459	0.858782	0.819524	0.715343	0.808832	0.871481	0.859681	0.834898		4.22152	2.29596	2.4884	0.543871	2.00619	0.0949071	0.47523	4.21601	0.22896	1.00131	4.22135	0.0977646	1.00004	4.1596	0.463411	1.01488
-2.62626	0.843915	0.905789	0.80396	0.917703	0.852138	0.816205	0.756316	0.805942	0.861795	0.828613	0.828688		4.24606	3.3494	1.48995	1.26771	4.26759	0.0985349	1.00507	4.13328	0.656904	1.02728	3.33112	0.0942505	1.27467	2.5685	2.24321	0.604913
-2.52525	0.857985	0.884541	0.82416	0.888729	0.831201	0.822885	0.748447	0.799248	0.846499	0.815245	0.816611		4.2706	4.58586	0.86703	1.07382	4.28768	0.0966123	0.996017	4.26541	0.199929	1.00122	4.26167	0.105743	1.0021	4.2707	0.14618	0.999977
-2.42424	0.817781	0.875837	0.827414	0.922457	0.83551	0.794843	0.76275	0.772901	0.850785	0.841476	0.840722		4.29515	4.55489	0.800513	1.06047	4.31034	0.104972	1.00354	3.98257	0.207494	1.07849	2.93026	0.100179	1.46579	4.28977	0.0900469	1.00125
-2.32323	0.856473	0.894136	0.82196	0.92309	0.853462	0.81647	0.756359	0.797645	0.874783	0.841088	0.844269		4.31969	1.77866	0.653269	0.411755	4.33808	0.0824632	0.995761	3.11393	0.222353	1.38722	4.31432	0.0926318	1.00125	3.01369	1.90683	1.43336
-2.22222	0.859554	0.907375	0.818821	0.906515	0.851323	0.818704	0.788241	0.814021	0.86134	0.839747	0.851478		4.34423	4.82343	1.3308	1.11031	4.35919	0.0950558	1.00344	4.33813	0.20896	1.00141	4.34432	0.0985679	0.999981	4.33647	0.1056	1.00179
-2.12121	0.869427	0.930531	0.839872	0.918026	0.856608	0.822887	0.759314	0.840021	0.844199	0.843845	0.836038		4.36878	4.89073	1.20923	1.11947	4.37904	0.0907113	0.997657	4.29551	0.214979	1.01706	4.36776	0.113562	1.00023	4.36827	0.108106	1.00012
-2.0202	0.854542	0.920431	0.839303	0.896477	0.850409	0.80316	0.792983	0.844079	0.89511	0.826925	0.833697		4.39332	5.51104	1.07302	1.25441	3.28923	0.113137	1.33567	4.40252	0.24695	0.99791	3.62727	0.0977687	1.21119	4.37134	0.202995	1.00503
-1.91919	0.850141	0.932392	0.841136	0.911853	0.827939	0.828884	0.800634	0.844014	0.891293	0.838057	0.849346		4.41786	1.49467	1.61438	0.338324	4.50608	0.106428	1.01997	4.4112	0.233756	1.00151	4.38993	0.104998	1.00636	2.99717	2.06906	1.47401
-1.81818	0.86897	0.894028	0.849283	0.890088	0.855519	0.818631	0.818327	0.829013	0.872735	0.845322	0.845874		4.44241	0.396121	0.877754	0.0891682	4.45896	0.0945415	0.996289	4.43841	0.210924	1.0009	4.05049	0.0968777	1.09676	4.42681	0.0895656	1.00352
-1.71717	0.864758	0.934978	0.847931	0.911502	0.862542	0.819964	0.826769	0.813986	0.882474	0.829739	0.86499		4.46695	5.45101	1.11769	1.2203	4.48693	0.108887	0.995548	4.46034	0.307237	1.00148	3.24357	0.100518	1.37717	3.68889	1.52365	1.21092
-1.61616	0.84886	0.887361	0.837178	0.881972	0.865474	0.819809	0.829305	0.84704	0.892788	0.813796	0.840088		4.4915	3.30663	0.672761	1.35833	4.50628	0.0935381	1.00329	4.50086	0.252859	0.997921	4.4988	0.107448	0.998377	4.48799	0.0919867	1.00078
-1.51515	0.850645	0.90785	0.832215	0.888347	0.847491	0.824599	0.803812	0.843435	0.889706	0.813699	0.840534		4.51604	1.5425	1.33441	0.34156	4.52657	0.0779828	0.997673	4.24351	0.231561	1.06422	4.48801	0.0914939	1.00624	4.51092	0.112105	1.00113
-1.41414	0.885765	0.917241	0.844826	0.905285	0.875425	0.823438	0.849904	0.841008	0.887283	0.835237	0.841137		4.54058	4.83185	0.86879	1.06415	4.5446	0.0843164	0.999117	3.68213	1.82478	1.23314	4.53778	0.137451	1.00062	4.15064	1.09157	1.09395
-1.31313	0.856933	0.885002	0.844257	0.896777	0.869485	0.836286	0.84148	0.84523	0.899651	0.841589	0.86768		4.56513	0.123019	1.11362	0.0269476	4.58287	0.0816174	0.996128	4.57358	0.213436	0.998151	4.56701	0.107758	0.999589	4.55508	0.097709	1.00221
-1.21212	0.87934	0.905483	0.83033	0.903738	0.895585	0.842139	0.86112	0.873753	0.866776	0.821008	0.865686		4.58967	5.8286	1.19825	1.26994	4.60636	0.0971111	0.996377	4.31497	0.948287	1.06366	4.59184	0.0972255	0.999527	4.5779	0.090195	0.997435
-1.11111	0.873788	0.902624	0.85687	0.882128	0.872361	0.84784	0.849458	0.868672	0.879389	0.842413	0.872842		4.61421	2.05057	1.08862	0.444404	4.79606	0.0896703	1.03941	4.56191	0.512729	1.01147	4.60979	0.12132	1.00096	4.60294	0.119905	0.997557
-1.0101	0.886059	0.900794	0.859079	0.879645	0.895635	0.841264	0.868192	0.877734	0.892164	0.832215	0.852131		4.63876	0.490032	0.665754	0.105639	4.60823	0.508496	1.00663	4.62721	0.374198	1.0025	4.63552	0.11537	1.0007	4.62513	0.0845576	0.997062
-0.909091	0.875744	0.909536	0.844684	0.91314	0.87292	0.84819	0.865417	0.880978	0.909038	0.843701	0.860216		4.6633	4.86446	0.688071	1.04314	4.69684	0.10099	1.00719	2.83645	2.49333	0.608249	2.47114	0.0997992	0.529911	4.65399	0.0941661	0.998003
-0.808081	0.881359	0.886567	0.85459	0.914539	0.883954	0.859363	0.867192	0.886486	0.893505	0.793701	0.817852		4.68785	4.87453	0.771653	1.03982	4.68441	0.0785948	0.999267	2.5087	2.56578	0.53515	4.68081	0.0956925	1.0015	2.81429	0.0907441	0.600337
-0.707071	0.866635	0.904657	0.852861	0.873281	0.888387	0.854148	0.87431	0.887898	0.895812	0.818994	0.818648		4.71239	5.13275	1.30988	1.0892	4.7219	0.0747973	0.997986	3.56173	0.270849	1.32306	4.62036	0.107024	1.01992	4.71212	0.103952	1.00006
-0.606061	0.893833	0.88689	0.854103	0.919867	0.896564	0.868989	0.858306	0.879821	0.881272	0.822248	0.859417		4.73693	4.96355	0.831018	1.04784	0.84901	0.0895146	0.179232	4.73696	0.239116	0.999994	4.73123	0.100511	1.00121	4.72226	0.0954119	1.00311
-0.505051	0.926263	0.914647	0.877445	0.899526	0.879401	0.836814	0.866538	0.858387	0.871139	0.868104	0.829968		4.76148	5.03581	0.860541	1.05762	4.76059	0.087612	0.999814	3.69695	1.93654	1.28795	3.71477	0.0949249	1.28177	4.7559	0.102304	1.00117
-0.40404	0.930724	0.925276	0.890148	0.928244	0.91855	0.881356	0.890605	0.893832	0.908587	0.874928	0.91353		4.78602	5.10635	1.07237	1.06693	2.67215	0.0802887	0.558324	3.19656	2.38527	1.49724	4.78061	0.103417	1.00113	4.73966	0.0965772	1.00978
-0.30303	0.928198	0.94395	0.908301	0.947143	0.903971	0.875696	0.890369	0.887772	0.904919	0.89286	0.892247		4.81056	4.98971	0.579234	1.03724	4.83188	0.098959	1.00443	4.74762	0.553597	1.01326	4.81517	0.112745	0.999043	4.79862	0.100604	1.00249
-0.20202	0.955533	0.950795	0.904642	0.961025	0.926958	0.900383	0.935333	0.91935	0.907151	0.920671	0.950031		4.83511	5.15972	0.910014	1.06714	4.85209	0.0936331	1.00351	4.71573	0.728224	1.02531	4.16436	0.105805	1.16107	4.82804	0.0970119	1.00146
-0.10101	0.967492	0.967549	0.942755	0.972032	0.956944	0.918795	0.932197	0.928911	0.935716	0.883316	0.941759		4.85965	4.98223	0.745078	1.02522	4.86642	0.0874364	1.00139	4.70254	0.786574	1.03341	4.64485	0.81645	1.04624	3.66173	0.0865066	1.32715
0	1	1	0.934463	0.981433	0.953869	0.950601	0.949802	0.949986	0.929759	0.931121	0.969124		4.88419	5.09693	0.889264	1.04356	4.87955	0.0906792	0.999049	4.86053	0.452314	1.00487	4.86761	0.250606	1.00341	4.41079	0.100395	1.10733
0.10101	0.945209	0.937192	1	1	1	1	1	1	1	1	1		4.90874	5.70655	1.72806	1.16253	4.90813	0.0844179	0.999875	2.73193	2.65274	0.556544	4.25752	0.0920905	1.15296	4.5677	0.0927311	1.07466
0.20202	0.938916	0.948103	0.960793	0.966655	0.95711	0.94242	0.923654	0.955275	0.973636	0.924193	0.943016		4.93328	5.10137	0.88304	1.03407	4.95503	0.101595	1.00441	4.7915	0.248132	1.02959	4.56937	0.105211	1.07964	4.90898	0.0991637	1.00495
0.30303	0.941169	0.953075	0.920692	0.948184	0.966346	0.943737	0.919186	0.946376	0.939765	0.91709	0.90889		4.95783	5.14526	0.8543	1.03781	4.27417	0.0817856	1.15995	4.8712	0.613499	1.01778	3.54241	1.67137	1.39956	4.30606	0.0884833	1.15136
0.40404	0.890656	0.935709	0.931537	0.945327	0.925696	0.91035	0.882476	0.915654	0.946135	0.864178	0.878541		4.98237	5.11353	0.681094	1.02632	4.99622	0.102529	1.00278	4.91281	0.216971	1.01416	2.82183	1.93667	0.566363	4.92538	0.115419	1.01157
0.505051	0.914623	0.927233	0.88183	0.921211	0.878226	0.909014	0.864142	0.907066	0.91093	0.869402	0.887641		5.00691	5.71293	1.47694	1.14101	5.02431	0.102481	1.00348	4.90356	0.409889	1.02108	5.00894	0.113447	0.999595	5.00397	0.121544	1.00059
0.606061	0.906311	0.926557	0.890998	0.934978	0.865833	0.875577	0.873069	0.906218	0.906328	0.835684	0.856716		5.03146	5.20254	0.714673	1.034	5.02992	0.088876	0.999694	4.33971	0.160078	1.1594	5.04213	0.100937	0.997883	5.03786	0.101075	0.998729
0.707071	0.906084	0.895172	0.828109	0.928404	0.907707	0.837957	0.846373	0.881977	0.893658	0.845598	0.865161		5.056	5.34027	0.959678	1.05622	5.06573	0.0833872	1.00192	3.70761	2.06892	1.36368	5.05518	0.0962178	1.00016	4.63883	0.103185	1.08993
0.808081	0.894241	0.915422	0.868284	0.89843	0.880024	0.862248	0.856281	0.867446	0.896051	0.793587	0.870306		5.08054	5.23057	0.642449	1.02953	5.09155	0.0816141	1.00217	4.4993	0.253094	1.12918	5.07304	0.117418	1.00148	5.0797	0.0982321	1.00017
0.909091	0.900588	0.945512	0.881572	0.92108	0.87769	0.851941	0.86056	0.881606	0.907821	0.837993	0.871398		5.10509	0.623052	1.29958	0.122045	5.10886	0.0822018	0.999261	4.75761	0.271227	1.07304	5.10132	0.10173	1.00074	3.56676	1.76217	1.4313
1.0101	0.881835	0.926892	0.877254	0.929417	0.895663	0.868707	0.858036	0.880452	0.909284	0.858361	0.870678		5.12963	5.49251	0.849046	1.07074	5.0808	0.0798126	1.00961	4.63031	0.232589	1.10784	5.12598	0.100696	1.00071	5.12722	0.0882003	1.00047
1.11111	0.89835	0.924598	0.853039	0.924849	0.896825	0.874497	0.856057	0.872227	0.917314	0.847296	0.810391		5.15418	5.51925	0.978621	1.07083	5.15865	0.0817659	0.999132	4.67566	1.30301	1.10234	4.89108	0.101521	1.05379	5.15386	0.104428	1.00006
1.21212	0.865005	0.934472	0.82584	0.920269	0.875279	0.867691	0.832871	0.860014	0.917236	0.81779	0.853446		5.17872	5.75739	0.849835	1.11174	6.13359	0.0835957	1.18438	4.0295	1.95751	1.2852	5.18048	0.153196	0.999659	5.13735	0.358328	1.00805
1.31313	0.877445	0.897309	0.848827	0.88897	0.881298	0.846233	0.839096	0.859126	0.901045	0.830544	0.834293		5.20326	5.31462	0.705559	1.0214	5.20744	0.0936912	1.0008	4.57763	1.45029	1.13667	5.19357	0.124703	1.00187	5.20536	0.103982	0.999597
1.41414	0.874659	0.911521	0.811637	0.907161	0.856666	0.841737	0.796608	0.851572	0.898205	0.834225	0.810586		5.22781	5.29834	0.665028	1.01349	5.22895	0.0897441	1.00022	4.76945	1.33368	1.0961	5.21817	0.223374	1.00185	5.14361	0.511756	1.01637
1.51515	0.837304	0.920609	0.832929	0.911874	0.864942	0.840514	0.815934	0.842065	0.83137	0.817879	0.811577		5.25235	5.52054	1.13575	1.05106	5.25756	0.0857303	1.00099	3.58172	2.33672	1.46643	4.31508	1.45724	1.21721	5.24915	0.109298	1.00061
1.61616	0.875663	0.90461	0.797404	0.912734	0.870631	0.825899	0.798399	0.823583	0.85693	0.821857	0.815959		5.27689	5.61586	1.35467	1.06424	5.28901	0.0828933	1.0023	3.05006	2.64073	0.578004	3.31968	1.87875	0.629097	5.05385	0.834359	1.04413
1.71717	0.874268	0.932769	0.804892	0.919911	0.8775	0.818822	0.807508	0.832232	0.869482	0.831175	0.819719		5.30144	5.47558	1.05335	1.03285	5.30491	0.0783449	1.00065	4.76015	1.05699	1.11371	4.65587	1.32072	1.13866	5.27468	0.231628	1.00507
1.81818	0.869071	0.938061	0.789105	0.916109	0.856713	0.822146	0.796221	0.827903	0.894145	0.766239	0.85552		5.32598	5.41728	0.732294	1.01714	5.32788	0.0860782	1.00036	3.86955	2.04606	1.37638	5.31296	0.103207	1.00245	3.00656	1.78032	0.564507
1.91919	0.873908	0.942124	0.798334	0.919952	0.85766	0.820209	0.792714	0.831752	0.892237	0.824511	0.845414		5.35052	5.50035	0.911845	1.028	4.5082	0.077958	1.18684	4.92337	1.04452	1.08676	5.21534	0.12459	1.02592	5.34551	0.151665	1.00094
2.0202	0.867561	0.930989	0.807691	0.894326	0.869162	0.804859	0.7924	0.808873	0.900951	0.806944	0.842124		5.37507	5.55185	1.07636	1.03289	5.38656	0.0887325	1.00214	4.80371	1.11539	1.11894	5.29624	0.52486	1.01488	5.32985	0.406839	1.00848
2.12121	0.871189	0.936813	0.797769	0.898573	0.845563	0.816933	0.765422	0.817819	0.896839	0.791186	0.833973		5.39961	5.55404	1.02827	1.0286	5.42236	0.113855	1.00421	3.22402	2.59532	0.597083	5.39398	0.114133	1.00104	4.96879	1.1001	1.08671
2.22222	0.839496	0.92961	0.785026	0.898136	0.855282	0.805287	0.768576	0.825906	0.87565	0.779124	0.764472		5.42416	5.49528	0.700567	1.01311	5.42623	0.0794432	0.999619	3.93195	2.21239	1.37951	4.85564	1.26179	1.11708	3.1595	1.7901	0.582487
2.32323	0.865263	0.930669	0.79749	0.918049	0.860402	0.805406	0.756362	0.815247	0.881653	0.792871	0.837571		5.4487	5.61709	0.978107	1.0309	5.45306	0.0765697	1.0008	2.99332	2.60718	0.549364	3.59764	1.66645	0.660275	2.87597	1.57094	0.527826
2.42424	0.848432	0.924556	0.767715	0.909106	0.848539	0.80254	0.76295	0.810678	0.878312	0.803776	0.771496		5.47324	5.64226	1.12964	1.03088	5.47758	0.0861422	1.00079	3.23287	2.52937	0.590668	5.44963	0.101529	1.00433	5.47159	0.137635	1.0003
2.52525	0.862806	0.926247	0.750086	0.915242	0.853156	0.801479	0.759212	0.802985	0.873747	0.823932	0.831089		5.49779	5.87309	1.50734	1.06826	5.48877	0.0985545	0.998359	3.0001	2.71705	0.545693	5.48716	0.102873	0.998066	3.61079	1.71163	0.656771
2.62626	0.851079	0.908007	0.774852	0.914047	0.856933	0.787015	0.754936	0.797454	0.872992	0.831147	0.830816		5.52233	0.629525	1.65619	0.113996	5.53011	0.0901978	1.00141	3.61084	0.462286	0.653861	4.64757	1.43616	1.18822	5.51569	0.113111	1.0012
2.72727	0.8597	0.917105	0.778583	0.905184	0.848282	0.793305	0.754242	0.791115	0.868118	0.808824	0.827209		5.54687	5.61194	0.66862	1.01173	5.54812	0.0887799	1.00023	3.61404	0.259617	0.651546	3.80956	0.119559	1.45604	5.51724	0.109245	1.00537
2.82828	0.854917	0.923104	0.77069	0.912675	0.852853	0.795977	0.753236	0.793944	0.880154	0.835764	0.792572		5.57142	5.71092	1.11041	1.02504	5.57996	0.0757544	1.00153	3.89976	2.39029	1.42866	5.34492	0.833307	1.04238	5.53801	0.370894	1.00603
2.92929	0.850644	0.923805	0.796291	0.912213	0.852	0.778001	0.7427	0.789264	0.884347	0.825618	0.812829		5.59596	5.7085	0.966721	1.02011	5.59439	0.0896701	0.99972	3.64765	0.292628	0.651837	5.41684	0.74372	1.03307	5.13562	1.14281	1.08964
3.0303	0.857889	0.91741	0.778861	0.89427	0.820548	0.793625	0.744254	0.79237	0.881518	0.833131	0.813862		5.62051	5.68612	0.757701	1.01167	0.211713	0.11879	0.037668	3.92967	1.39276	1.43027	5.54264	0.120342	1.01405	3.63528	1.60715	0.646788
3.13131	0.852366	0.914437	0.789373	0.904821	0.822822	0.78401	0.742775	0.769815	0.884154	0.826561	0.785083		5.64505	5.71767	1.04434	1.01287	4.60149	0.0903365	1.22679	3.83755	1.6682	1.471	5.39746	0.115084	1.04587	5.61001	0.326216	1.00625
3.23232	0.85507	0.915272	0.788777	0.901928	0.81259	0.78845	0.745641	0.77031	0.834081	0.829466	0.786597		5.66959	6.01746	0.952037	0.942191	5.6671	0.0699041	1.00044	5.6633	0.237521	1.00111	5.6674	0.100314	1.00039	5.67085	0.10295	0.999778
3.33333	0.853946	0.915846	0.7773	0.898285	0.832945	0.790188	0.750772	0.771139	0.871972	0.830422	0.810758		5.69414	5.73728	0.593258	0.99248	5.69757	0.0716881	0.999397	5.68373	0.358636	1.00183	5.69326	0.0974232	1.00015	5.68179	0.0931994	1.00217
3.43434	0.858128	0.917091	0.783113	0.899571	0.830772	0.777691	0.740186	0.779689	0.865159	0.826869	0.782807		5.71868	5.79138	0.859577	0.987447	5.71894	0.0768451	0.999955	5.71565	0.244112	1.00053	5.71003	0.105375	1.00151	6.19002	0.0896932	0.923854
3.53535	0.85168	0.916159	0.789902	0.900575	0.837193	0.783046	0.741322	0.776628	0.866447	0.808802	0.800341		5.74322	5.79864	0.676	0.990443	7.52248	2.66645	0.763475	5.72984	0.24616	1.00234	5.73768	0.101603	1.00097	5.75211	0.261789	0.998455
3.63636	0.85224	0.917727	0.781856	0.901947	0.833812	0.779699	0.736893	0.770159	0.874304	0.834097	0.804912		5.76777	6.15174	1.00867	0.937583	10.3581	2.66238	0.556838	5.76809	0.269719	0.999944	5.76909	0.106858	0.999771	5.76417	0.0979641	1.00062
3.73737	0.854414	0.910142	0.794027	0.892058	0.836886	0.781425	0.74592	0.76772	0.877165	0.833843	0.7719		5.79231	5.97331	1.0428	0.969699	5.80696	0.107106	0.997478	5.79844	0.301045	0.998944	5.79437	0.121556	0.999646	5.78937	0.109245	1.00051
3.83838	0.837058	0.906237	0.76102	0.889542	0.828253	0.774154	0.727595	0.771254	0.870849	0.815481	0.789975		5.81686	5.89967	0.71099	0.985963	5.82446	0.0934614	0.998694	5.82686	0.253613	0.998283	5.81593	0.0971242	1.00016	5.81347	0.144544	1.00058
3.93939	0.826584	0.880736	0.769431	0.879806	0.813392	0.772102	0.740228	0.761726	0.878049	0.821145	0.773911		5.8414	7.26909	1.62828	0.803595	5.83331	0.085678	1.00139	5.84275	0.267743	0.999768	5.83129	0.0981816	1.00173	5.85621	0.268567	0.997471
4.0404	0.77681	0.831589	0.730758	0.875134	0.814012	0.746863	0.714868	0.747273	0.84434	0.802355	0.708844		5.86594	6.05786	1.07323	0.968319	5.8727	0.081132	0.998849	5.86115	0.253481	1.00082	5.85991	0.101011	1.00103	5.86521	0.090449	1.00012
4.14141	0.791126	0.679103	0.666851	0.873396	0.79195	0.753528	0.714987	0.727522	0.838226	0.803581	0.690985		5.89049	5.90332	0.592391	0.997827	5.89976	0.0971453	0.998428	5.8908	0.24826	0.999946	5.89257	0.10704	0.999647	5.89051	0.106516	0.999996
4.24242	0.835311	0.838203	0.736779	0.846665	0.795645	0.742023	0.663237	0.710395	0.857047	0.683949	0.72615		5.91503	5.98535	0.667784	0.988251	5.92096	0.0878772	0.998998	5.92371	0.224694	0.998535	5.91335	0.0910156	1.00028	5.91508	0.101551	0.999992
4.34343	0.825377	0.888597	0.66217	0.864711	0.790788	0.726084	0.714089	0.74428	0.86019	0.80729	0.733206		5.93957	6.12747	1.28129	0.969335	5.95679	0.105376	0.997109	5.9524	0.235303	0.997845	5.94258	0.0932233	0.999494	5.93284	0.109273	1.00114
4.44444	0.838514	0.904317	0.768003	0.858759	0.795569	0.744014	0.715795	0.744334	0.860672	0.842455	0.777303		5.96412	5.99753	0.617589	0.994428	5.97027	0.0923741	0.998969	5.9652	0.267532	0.999819	5.96226	0.0999285	1.00031	5.95947	0.0895008	1.00078
4.54545	0.838635	0.907711	0.784812	0.881201	0.788012	0.728358	0.731088	0.753548	0.874297	0.787331	0.775058		5.98866	6.98484	1.71526	0.85738	5.99677	0.0917698	0.998648	6.01267	0.276932	0.996006	5.99241	0.102635	0.999375	5.99908	0.255203	0.998264
4.64646	0.839788	0.911022	0.777186	0.886155	0.798228	0.741227	0.725224	0.751957	0.857749	0.847589	0.763932		6.0132	6.03727	0.644714	0.996014	6.0147	0.0748689	0.999751	6.01254	0.235189	1.00011	6.01061	0.105968	1.00043	6.01458	0.0978656	0.999772
4.74747	0.837464	0.902561	0.775889	0.89209	0.800614	0.748622	0.712446	0.747621	0.862094	0.838941	0.757198		6.03775	6.23338	1.28168	0.968615	6.05357	0.0913724	0.997386	6.04579	0.235667	0.998669	6.0418	0.113667	0.999329	6.03448	0.09664	1.00054
4.84848	0.838618	0.902694	0.779489	0.885759	0.794917	0.739916	0.718321	0.736219	0.860928	0.847717	0.758933		6.06229	6.08032	0.610963	0.997035	6.04578	0.0910496	1.00273	6.06357	0.25001	0.999789	6.06081	0.100779	1.00024	6.05552	0.0932802	1.00112
4.94949	0.845984	0.900192	0.785296	0.884179	0.795701	0.734371	0.720705	0.752275	0.874381	0.840009	0.769785		6.08684	6.21645	1.21809	0.979149	6.0914	0.0827133	0.999251	6.10556	0.247073	0.996933	6.09366	0.108353	0.998881	6.08348	0.0996534	1.00055
5.05051	0.844316	0.899934	0.779331	0.89151	0.79488	0.740977	0.728891	0.734261	0.875073	0.827328	0.752204		6.11138	6.12078	0.671159	0.998464	6.12986	0.104157	0.996985	6.11404	0.251428	0.999564	6.11984	0.107638	0.998618	6.10181	0.110544	1.00157
5.15152	0.842443	0.898572	0.772163	0.880577	0.791341	0.743672	0.717987	0.741149	0.867672	0.830078	0.76086		6.13592	6.15196	1.142	0.997393	6.19988	0.185305	0.989684	6.132	0.276677	1.00064	6.14075	0.0983032	0.999214	6.13711	0.110659	0.999807
5.25253	0.848023	0.904018	0.780135	0.881539	0.788083	0.746345	0.71631	0.74489	0.878087	0.847439	0.75957		6.16047	6.17729	0.780925	0.997277	6.15652	0.0843128	1.00064	6.17476	0.286152	0.997685	6.16302	0.109392	0.999585	5.89822	1.05378	1.04446
5.35354	0.84928	0.906502	0.769351	0.890166	0.792832	0.734305	0.705664	0.726043	0.876521	0.846779	0.747068		6.18501	6.18764	0.790159	0.999574	6.19719	0.100388	0.998035	6.19361	0.237166	0.998612	6.18457	0.114838	1.00007	5.97253	0.839221	1.03558
5.45455	0.84722	0.905604	0.772665	0.884904	0.789561	0.732369	0.71791	0.732442	0.880298	0.849318	0.740506		6.20955	6.28581	1.13187	0.987868	6.71441	0.763888	0.92481	6.22717	0.295066	0.997172	6.21991	0.112852	0.998336	6.20292	0.112628	1.00107
5.55556	0.847084	0.907879	0.771557	0.885919	0.787592	0.72501	0.733693	0.737726	0.874269	0.84131	0.758064		6.2341	6.20355	1.1455	1.00492	6.22984	0.0940237	1.00068	6.23986	0.210348	0.999077	6.2333	0.119411	1.00013	6.2319	0.191545	1.00035
5.65657	0.837612	0.902577	0.768869	0.88309	0.779698	0.718201	0.713564	0.740447	0.874314	0.830796	0.755646		6.25864	6.27337	0.893064	0.997652	6.31276	0.578213	0.991427	6.25365	0.232134	1.0008	6.26074	0.135594	0.999664	6.92707	1.30581	0.903504
5.75758	0.849449	0.894035	0.763444	0.879882	0.779797	0.716956	0.701583	0.745623	0.876757	0.843941	0.755118		6.28319	6.3576	1.08985	0.988296	6.27573	0.0801908	1.00119	6.28856	0.275607	0.999145	6.28789	0.105877	0.999252	5.63167	1.29347	1.11569
5.85859	0.847515	0.902234	0.766269	0.869931	0.762553	0.711989	0.704757	0.732696	0.876387	0.855631	0.748651
5.9596	0.848595	0.89879	0.771795	0.882847	0.778233	0.717767	0.709303	0.737976	0.870269	0.843046	0.722724
6.06061	0.849579	0.895398	0.770824	0.883566	0.76364	0.72048	0.704382	0.719591	0.873331	0.830533	0.747965
6.16162	0.848972	0.898523	0.758677	0.871902	0.770108	0.721707	0.701627	0.732973	0.869341	0.85356	0.75284
6.26263	0.848941	0.894708	0.768093	0.875708	0.767423	0.71731	0.713418	0.737949	0.880638	0.855706	0.751135
6.36364	0.847539	0.897061	0.759783	0.874291	0.768486	0.72243	0.708365	0.722937	0.880606	0.85379	0.751579
6.46465	0.843207	0.898034	0.761636	0.877929	0.765776	0.719168	0.689786	0.729688	0.866948	0.849589	0.740462
6.56566	0.846216	0.897378	0.753774	0.878374	0.771534	0.709226	0.687799	0.732771	0.884703	0.835866	0.752855
6.66667	0.845888	0.893296	0.758995	0.868821	0.765604	0.709361	0.696809	0.716995	0.88229	0.856743	0.75142
6.76768	0.846085	0.895946	0.754068	0.871971	0.767131	0.704346	0.687	0.722118	0.87325	0.83759	0.749923
6.86869	0.842789	0.890832	0.762969	0.868073	0.755775	0.708204	0.695806	0.726345	0.881571	0.84447	0.728491
6.9697	0.848517	0.892446	0.757578	0.860814	0.762366	0.713942	0.678657	0.718682	0.874849	0.844489	0.727925
7.07071	0.847797	0.893206	0.760868	0.865894	0.760857	0.713032	0.692243	0.731968	0.884101	0.829585	0.743064
7.17172	0.846352	0.88458	0.759978	0.861652	0.760639	0.716465	0.683601	0.719769	0.879702	0.849074	0.737656
7.27273	0.845914	0.891864	0.759818	0.861668	0.758319	0.715671	0.690057	0.717473	0.886757	0.825159	0.717328
7.37374	0.846348	0.888119	0.754822	0.858627	0.75899	0.724693	0.679227	0.723623	0.88148	0.838105	0.730786
7.47475	0.840927	0.893965	0.750582	0.862351	0.759519	0.721066	0.68417	0.720304	0.883721	0.836827	0.709812
7.57576	0.841477	0.893798	0.755037	0.865423	0.758407	0.716517	0.68719	0.729867	0.883308	0.847687	0.722358
7.67677	0.846674	0.888813	0.748373	0.861403	0.761306	0.714986	0.686562	0.724761	0.87579	0.839908	0.711558
7.77778	0.844006	0.889653	0.75461	0.864507	0.755955	0.717686	0.68576	0.727978	0.880741	0.848173	0.723723
7.87879	0.839729	0.886973	0.752484	0.85929	0.756665	0.717023	0.688365	0.723391	0.881262	0.835412	0.721109
7.9798	0.83659	0.885896	0.75309	0.865291	0.756309	0.721462	0.691113	0.724667	0.882189	0.842842	0.715714
8.08081	0.835385	0.882361	0.746064	0.861415	0.755004	0.717348	0.690785	0.721938	0.876556	0.838673	0.728904
8.18182	0.831782	0.886049	0.751588	0.862076	0.753228	0.71496	0.691075	0.727869	0.87792	0.826525	0.697683
8.28283	0.832841	0.884374	0.746686	0.859826	0.75268	0.724567	0.685668	0.725424	0.88247	0.845811	0.697599
8.38384	0.834047	0.881506	0.749644	0.857874	0.75359	0.726689	0.699163	0.728274	0.875159	0.833028	0.717019
8.48485	0.839273	0.881384	0.733187	0.86034	0.75553	0.726682	0.700169	0.726223	0.879589	0.841	0.713829
8.58586	0.834557	0.884382	0.74091	0.864557	0.75641	0.726347	0.696433	0.725113	0.880523	0.841557	0.719929
8.68687	0.837702	0.882455	0.737065	0.862565	0.755868	0.727141	0.701376	0.72877	0.875233	0.835769	0.718181
8.78788	0.8386	0.884132	0.741764	0.866007	0.753986	0.728995	0.702427	0.722621	0.873529	0.840236	0.715002
8.88889	0.833099	0.88405	0.733187	0.870368	0.751764	0.719642	0.706158	0.723043	0.871964	0.824857	0.707281
8.9899	0.834105	0.884854	0.737332	0.863784	0.750956	0.730332	0.707591	0.72549	0.864925	0.825922	0.708081
9.09091	0.8304	0.880185	0.741437	0.865004	0.748265	0.726289	0.703017	0.724079	0.872441	0.841566	0.694259
9.19192	0.830999	0.881219	0.742509	0.86414	0.752099	0.726962	0.705917	0.721859	0.86249	0.821574	0.696505
9.29293	0.831782	0.881632	0.738675	0.865972	0.75697	0.721047	0.712644	0.720398	0.87147	0.832273	0.672961
9.39394	0.830677	0.885607	0.730465	0.871355	0.751493	0.727291	0.711478	0.719843	0.864891	0.810942	0.690207
9.49495	0.832631	0.885376	0.711473	0.868281	0.755801	0.729413	0.716033	0.718262	0.868182	0.824745	0.678489
9.59596	0.82736	0.886235	0.728077	0.868508	0.755738	0.728607	0.715772	0.714083	0.872741	0.827117	0.694109
9.69697	0.830319	0.892635	0.736339	0.863475	0.75423	0.730935	0.717124	0.713006	0.870244	0.827251	0.698741
9.79798	0.826414	0.877327	0.710841	0.862764	0.748336	0.722594	0.715242	0.709689	0.865486	0.826931	0.698299
9.89899	0.81419	0.881109	0.725146	0.867056	0.741706	0.729774	0.717359	0.710971	0.867202	0.823015	0.693069
10	0.814807	0.883616	0.712374	0.86547	0.745682	0.726022	0.713035	0.706491	0.863473	0.809025	0.679009
10.101	0.801948	0.881432	0.731479	0.858301	0.744522	0.720739	0.712787	0.6906	0.86122	0.8141	0.679713
10.202	0.816037	0.884198	0.718521	0.856662	0.745599	0.716759	0.714438	0.698436	0.857125	0.8073	0.691447
10.303	0.806293	0.88271	0.731479	0.854569	0.736239	0.722529	0.716214	0.700982	0.857836	0.811949	0.695715
10.404	0.810637	0.883411	0.728282	0.842055	0.7286	0.720767	0.717171	0.694695	0.847917	0.816963	0.690114
10.5051	0.815878	0.879424	0.722039	0.837516	0.734363	0.715828	0.717474	0.690419	0.854612	0.820677	0.690874
10.6061	0.798473	0.870664	0.717987	0.842585	0.730546	0.711218	0.718759	0.676781	0.843895	0.804872	0.688381
10.7071	0.801763	0.876907	0.725445	0.831745	0.707465	0.710331	0.713302	0.681637	0.847095	0.803168	0.682696
10.8081	0.805612	0.875053	0.716726	0.822613	0.722424	0.699721	0.71454	0.674539	0.850713	0.812271	0.644635
10.9091	0.782081	0.869687	0.721683	0.823773	0.69954	0.689237	0.706896	0.665153	0.829843	0.811663	0.680365
11.0101	0.78667	0.870402	0.716454	0.810225	0.713872	0.68141	0.715288	0.658787	0.841653	0.798183	0.658279
11.1111	0.783216	0.845972	0.710159	0.793222	0.700874	0.680267	0.709221	0.662163	0.831341	0.814659	0.656549
11.2121	0.764071	0.860188	0.69651	0.797743	0.683037	0.673862	0.713418	0.655376	0.838999	0.806274	0.657496
11.3131	0.769325	0.859251	0.692451	0.785201	0.698198	0.666578	0.704034	0.654291	0.83307	0.798698	0.644029
11.4141	0.768311	0.857907	0.662954	0.787447	0.686848	0.662121	0.704366	0.643502	0.825067	0.812326	0.665755
11.5152	0.738891	0.849221	0.650139	0.778519	0.68734	0.658013	0.693378	0.641192	0.822809	0.794472	0.662307
11.6162	0.724098	0.861091	0.65149	0.779123	0.691607	0.640567	0.69428	0.616099	0.833746	0.802546	0.66411
11.7172	0.720267	0.850538	0.664883	0.772327	0.668594	0.624048	0.693804	0.593597	0.827361	0.813328	0.661993
11.8182	0.723563	0.849984	0.644825	0.762546	0.680492	0.640643	0.694457	0.609778	0.820021	0.807239	0.630158
11.9192	0.703492	0.852378	0.628824	0.746572	0.671566	0.630261	0.695334	0.584501	0.821922	0.799003	0.629117
12.0202	0.694585	0.830518	0.602776	0.762109	0.643592	0.621162	0.68932	0.562118	0.80918	0.800545	0.624263
12.1212	0.694022	0.831297	0.620266	0.746718	0.663015	0.608527	0.691717	0.562559	0.816062	0.803937	0.62364
12.2222	0.681835	0.834037	0.573106	0.744689	0.668997	0.61535	0.693029	0.546936	0.812159	0.782405	0.608002
12.3232	0.645468	0.826853	0.538911	0.715604	0.657625	0.607901	0.679364	0.557872	0.805452	0.797097	0.614596
12.4242	0.646537	0.818256	0.548447	0.7095	0.658227	0.588731	0.668964	0.566103	0.80346	0.791464	0.581568
12.5253	0.627955	0.807294	0.502317	0.691635	0.637526	0.593863	0.674236	0.552058	0.795455	0.775856	0.561123
12.6263	0.642968	0.800915	0.522021	0.703217	0.649609	0.577711	0.67718	0.541158	0.792636	0.793279	0.565476
12.7273	0.578552	0.792284	0.505873	0.69172	0.625238	0.55587	0.668513	0.503504	0.780988	0.781642	0.572568
12.8283	0.599352	0.761091	0.480547	0.697035	0.622704	0.565661	0.655046	0.526592	0.779576	0.778522	0.514876
12.9293	0.582167	0.754476	0.483027	0.683162	0.633228	0.558974	0.647478	0.501585	0.770035	0.783568	0.546965
13.0303	0.571861	0.756837	0.441837	0.662993	0.613099	0.530394	0.641277	0.48241	0.767454	0.787109	0.485106
13.1313	0.553177	0.722333	0.420199	0.655575	0.62245	0.537274	0.625816	0.473115	0.75339	0.778768	0.51078
13.2323	0.517241	0.722561	0.414382	0.644154	0.626589	0.519723	0.629596	0.468731	0.749175	0.766192	0.498892
13.3333	0.523929	0.706557	0.408884	0.64972	0.600078	0.526158	0.602041	0.434895	0.733003	0.770551	0.493963
13.4343	0.532923	0.70644	0.385488	0.643165	0.600448	0.510887	0.575157	0.462471	0.73131	0.76065	0.453322
13.5354	0.510834	0.685799	0.366423	0.607047	0.604393	0.506732	0.559967	0.415539	0.712394	0.768499	0.481156
13.6364	0.517465	0.647023	0.357078	0.611951	0.594155	0.48147	0.572242	0.430001	0.706435	0.767167	0.433777
13.7374	0.487158	0.628833	0.338435	0.615979	0.590896	0.466847	0.534918	0.394346	0.669689	0.743939	0.432049
13.8384	0.492198	0.625524	0.335284	0.60977	0.571907	0.454986	0.531657	0.37706	0.678045	0.751263	0.425619
13.9394	0.511178	0.595974	0.330003	0.568163	0.553568	0.451523	0.50055	0.357117	0.667975	0.733941	0.38672
14.0404	0.51868	0.524665	0.288582	0.588203	0.566097	0.434894	0.51603	0.364546	0.654716	0.737295	0.393933
14.1414	0.498574	0.517864	0.304444	0.598539	0.518426	0.408046	0.475341	0.337982	0.639753	0.724236	0.346619
14.2424	0.46736	0.539992	0.233324	0.545167	0.52045	0.371913	0.480474	0.328464	0.614945	0.729001	0.384605
14.3434	0.476495	0.533428	0.269081	0.552656	0.507337	0.414968	0.451944	0.301238	0.613619	0.711545	0.369498
14.4444	0.485533	0.48024	0.214314	0.548558	0.522591	0.359564	0.439515	0.316015	0.57848	0.700896	0.324944
14.5455	0.480028	0.449971	0.205141	0.54513	0.495646	0.356153	0.369632	0.26731	0.577569	0.673675	0.338112
14.6465	0.456621	0.462312	0.178356	0.544865	0.497848	0.343854	0.404124	0.292457	0.574897	0.679341	0.322585
14.7475	0.457274	0.391817	0.19532	0.495293	0.440261	0.352481	0.353064	0.256446	0.539773	0.673267	0.310274
14.8485	0.445911	0.313507	0.208742	0.45779	0.460159	0.337945	0.33457	0.245007	0.539486	0.667337	0.322504
14.9495	0.403853	0.307793	0.188369	0.471009	0.434133	0.328355	0.325948	0.2274	0.517793	0.638617	0.313227
15.0505	0.423315	0.381933	0.185516	0.461815	0.433917	0.311864	0.294083	0.190516	0.511319	0.63467	0.272918
15.1515	0.389337	0.229354	0.1959	0.423966	0.366176	0.307456	0.290924	0.216651	0.462242	0.623246	0.298096
15.2525	0.407775	0.289605	0.183502	0.40627	0.390736	0.264795	0.277545	0.196837	0.478414	0.60015	0.256048
15.3535	0.370478	0.285157	0.219007	0.410551	0.374871	0.265896	0.222036	0.19457	0.457282	0.550004	0.245541
15.4545	0.381817	0.247086	0.174719	0.38316	0.33918	0.27716	0.256149	0.195705	0.443909	0.562377	0.257193
15.5556	0.341647	0.219747	0.200359	0.325354	0.304859	0.268046	0.240039	0.183362	0.396069	0.52541	0.240177
15.6566	0.267814	0.215286	0.239721	0.359676	0.339332	0.242656	0.205856	0.171473	0.398991	0.512786	0.222855
15.7576	0.263911	0.149045	0.220413	0.305515	0.290235	0.202494	0.214874	0.174684	0.386707	0.46514	0.229966
15.8586	0.282729	0.0868562	0.114922	0.321677	0.29898	0.22337	0.20299	0.201977	0.378618	0.466478	0.207765
15.9596	0.297983	0.152639	0.200736	0.282353	0.262673	0.254663	0.172753	0.190897	0.34446	0.448421	0.204227
16.0606	0.270126	0.0710224	0.175582	0.269761	0.276308	0.276742	0.186825	0.188467	0.348381	0.44909	0.189276
16.1616	0.298319	0.114918	0.203657	0.287595	0.218256	0.202763	0.152733	0.185332	0.363222	0.460396	0.212052
16.2626	0.230324	0.10123	0.216283	0.279797	0.202739	0.221367	0.181792	0.230366	0.337201	0.455843	0.185728
16.3636	0.287048	0.0924543	0.179977	0.295652	0.199724	0.232027	0.161369	0.212547	0.375721	0.456526	0.205807
16.4646	0.299985	0.034481	0.19228	0.280074	0.205376	0.207761	0.171727	0.243721	0.298649	0.450465	0.18856
16.5657	0.184161	0.0710538	0.220658	0.271612	0.206514	0.243981	0.124873	0.233578	0.385405	0.432785	0.184875
16.6667	0.226666	0.0355501	0.223056	0.256331	0.17855	0.231543	0.149427	0.191747	0.356428	0.431666	0.190688
16.7677	0.231174	0.0772881	0.0797241	0.293919	0.179165	0.169369	0.147914	0.202363	0.249068	0.413219	0.194728
16.8687	0.240981	0.0821343	0.124357	0.266355	0.161246	0.188211	0.162257	0.225351	0.287124	0.431606	0.1953
16.9697	0.126687	0.0320228	0.148317	0.216328	0.148925	0.121931	0.157119	0.241814	0.336017	0.40579	0.198439
17.0707	0.236091	0.0485188	0.169783	0.241736	0.186881	0.140829	0.108263	0.195603	0.396668	0.431685	0.196886
17.1717	0.223652	0.0457764	0.182481	0.25129	0.130396	0.16496	0.120807	0.206682	0.232949	0.43248	0.18041
17.2727	0.243675	0.0313839	0.191657	0.265342	0.184639	0.192256	0.122058	0.239445	0.387383	0.412761	0.19749
17.3737	0.106649	0.0426447	0.202039	0.254936	0.183423	0.196394	0.129886	0.233549	0.384339	0.428443	0.201477
17.4747	0.198918	0.0341469	0.170081	0.238838	0.148229	0.190507	0.101712	0.236761	0.311258	0.388885	0.193353
17.5758	0.197108	0.0556646	0.0351925	0.238838	0.177026	0.186047	0.113168	0.217334	0.432179	0.434941	0.184574
17.6768	0.188565	0.0412429	0.106418	0.255525	0.180915	0.100423	0.174435	0.186658	0.206553	0.419687	0.145512
17.7778	0.194651	0.0263683	0.126249	0.250763	0.182489	0.147643	0.162363	0.209391	0.262107	0.408589	0.193492
17.8788	0.0809605	0.0532311	0.117245	0.233563	0.15711	0.133152	0.132068	0.214668	0.314887	0.420868	0.161862
17.9798	0.1797	0.0363121	0.0545261	0.161396	0.123154	0.190468	0.171828	0.214466	0.298856	0.410737	0.177768
18.0808	0.189751	0.0467538	0.0476351	0.23843	0.132956	0.0936374	0.216284	0.241784	0.38319	0.419774	0.178146
18.1818	0.193648	0.034072	0.0875028	0.165937	0.114038	0.0888409	0.154533	0.256108	0.437739	0.434149	0.170302
18.2828	0.0691242	0.0291723	0.0723758	0.187599	0.107818	0.119316	0.167264	0.23174	0.30812	0.426601	0.147203
18.3838	0.14844	0.0610262	0.0545761	0.207766	0.109289	0.152143	0.130396	0.234316	0.387526	0.406855	0.167131
18.4848	0.0868384	0.0401678	0.0493669	0.220193	0.165367	0.120814	0.179208	0.164765	0.376921	0.395085	0.159886
18.5859	0.148446	0.035073	0.075363	0.228877	0.113013	0.0777599	0.220098	0.207527	0.33428	0.386902	0.176554
18.6869	0.0922652	0.0233283	0.0821381	0.202687	0.0986523	0.0698289	0.155245	0.232358	0.283234	0.385741	0.169487
18.7879	0.0812451	0.0315563	0.0371801	0.218356	0.107556	0.126287	0.105631	0.252943	0.325233	0.401153	0.194035
18.8889	0.123827	0.0233883	0.0916744	0.198772	0.143278	0.129901	0.15199	0.172851	0.379506	0.376528	0.193155
18.9899	0.0998279	0.0403086	0.0542132	0.130283	0.110082	0.13195	0.12972	0.179557	0.294991	0.291324	0.185602
19.0909	0.139387	0.0264867	0.0386611	0.135094	0.104562	0.0694454	0.152505	0.149501	0.239476	0.318397	0.183753
19.1919	0.104984	0.030473	0.0509618	0.140072	0.161918	0.127877	0.196705	0.142246	0.310494	0.356329	0.195208
19.2929	0.138991	0.0231393	0.0477566	0.162584	0.160269	0.087132	0.203909	0.219384	0.357866	0.347441	0.187142
19.3939	0.0686673	0.0298949	0.0595029	0.194367	0.0728829	0.10911	0.18674	0.251494	0.308259	0.276547	0.209573
19.4949	0.0376785	0.0221832	0.0366338	0.187746	0.0863777	0.113757	0.212763	0.194503	0.366505	0.311935	0.184454
19.596	0.0816825	0.0248713	0.0448777	0.119798	0.117963	0.100329	0.247062	0.248382	0.368396	0.298607	0.180985
19.697	0.0387139	0.0224942	0.0352715	0.159888	0.109719	0.091036	0.226413	0.130516	0.320551	0.333107	0.165566
19.798	0.0821684	0.0270967	0.0647826	0.182052	0.135978	0.0755188	0.234143	0.154283	0.34727	0.354365	0.202572
19.899	0.039705	0.0226599	0.0425814	0.112308	0.133706	0.121297	0.140507	0.114843	0.207676	0.376417	0.181855
20	0.0867142	0.0293435	0.0639408	0.12203	0.110475	0.0623584	0.164292	0.15582	0.288316	0.291168	0.17256
